# Supplementary material for: Left ventricular hypertrophy and metabolic resetting in the Notch3-deficient adult mouse heart
Source: Sci Rep. 2023 Sep 12;13:15022. doi: 10.1038/s41598-023-42010-7 (PMC10497627; doi:10.1038/s41598-023-42010-7)
Supplement: Supplementary file 2 — Supplementary Table 1. [file 41598_2023_42010_MOESM2_ESM.xls]

## Sheet: DEG.txt
Supplemental Table 1. A list of differentially expressed genes (DEG) in the control and Notch3-/- hearts
Gene symbol	ENSEMBL	baseMean	log2FoldChange	lfcSE	pvalue	padj
Gsta3	ENSMUSG00000025934	291.097381178134	2.87731764170491	1.56893007854666	0.000172732730317694	0.00933689104807559
Zap70	ENSMUSG00000026117	14.8374551602623	1.75709670828894	1.66118376345597	0.000738135021415461	0.0268415460494961
Col3a1	ENSMUSG00000026043	1354.02357952498	0.661129485766352	0.26739887975044	7.61159539327128e-06	0.00115186604025304
Gm29017	ENSMUSG00000101586	6.19413645107749	1.59505206667381	1.69410195899476	0.00100790995304288	0.0336379581974782
Gm38218	ENSMUSG00000103553	5.15053750997751	-1.86101286086046	2.2866258195498	0.00153045720005963	0.0452968480487037
Cps1	ENSMUSG00000025991	764.337419442484	6.92474488341477	1.76875471839734	3.21458454683402e-06	0.000717223267545543
Gm8883	ENSMUSG00000099707	5.99120388493185	4.26036050575512	2.513194717287	0.000191916416133974	0.0100297939639026
Igfbp2	ENSMUSG00000039323	63.3319524282137	6.17318060516383	2.86781901423423	5.22822067350419e-05	0.00415464494890381
Ngef	ENSMUSG00000026259	9.67347739223914	1.70072698804381	1.91127952758517	0.00121804420443629	0.0385135014805094
Ugt1a10	ENSMUSG00000090165	278.609711055315	3.17097328644974	2.00118453723573	0.000268812876798664	0.0125872538631888
Gm20528	ENSMUSG00000092220	143.046635830616	4.58074665265769	1.44147116769575	2.35825779517105e-05	0.00244290240531915
Ugt1a9	ENSMUSG00000090175	337.974840026297	3.57735378380925	1.98149261888103	0.000183740671198205	0.00977871223505309
Ugt1a8	ENSMUSG00000089675	281.739117946783	3.10825471730188	2.02546359263632	0.00029383731188192	0.0134216554821025
Ugt1a7c	ENSMUSG00000090124	293.672414232525	2.84303580189256	1.98963302340821	0.00035746836720863	0.0154367791427588
Ugt1a6b	ENSMUSG00000090145	288.004367674225	3.12522431859246	2.02849078485573	0.000290570290165167	0.0133424663845499
Ugt1a6a	ENSMUSG00000054545	295.768136705793	2.98113074608487	2.0488270714947	0.000340233784408387	0.0149410190631806
Ugt1a5	ENSMUSG00000089943	311.752814794607	3.46598214470365	1.95745136255991	0.00019534542300754	0.010117846418453
Ugt1a2	ENSMUSG00000090171	278.087906244778	3.16865135320313	2.00034694379297	0.000269060417003174	0.0125872538631888
Ugt1a1	ENSMUSG00000089960	342.855348468683	3.69996625932546	1.90926890464354	0.000148865627796571	0.00846636771419516
Spp2	ENSMUSG00000026295	41.8483886393199	5.09697399511235	3.16726762392092	0.000148609293086529	0.00846636771419516
Agxt	ENSMUSG00000026272	136.133342413167	6.21244143588686	2.35160076133727	3.0618989436603e-05	0.00280453827981685
Tmem37	ENSMUSG00000050777	65.8271111567905	1.37950279125687	0.817807210703819	0.000125837318920656	0.00763047686820965
Acmsd	ENSMUSG00000026348	21.4104392370907	3.15157017466453	1.35084542086878	8.14708548241495e-05	0.00574023192916872
C4bp	ENSMUSG00000026405	240.746907105719	6.9257321056285	1.75752985671508	3.04495197288253e-06	0.000692853592569388
Pigr	ENSMUSG00000026417	418.604652146343	7.37083420308595	2.08520635640374	5.09246589365893e-06	0.000886241839473463
Etnk2	ENSMUSG00000070644	131.784876618851	5.27128348333581	1.57474246601169	1.6039571036983e-05	0.00187340036749407
Nr5a2	ENSMUSG00000026398	10.2334774992321	4.00242382894874	1.67135234648185	7.55128240804191e-05	0.00543037056806419
Cfhr1	ENSMUSG00000057037	51.6957163567867	5.31982516806322	1.9857718537958	4.06196441098668e-05	0.00349952310120798
Gm4788	ENSMUSG00000070594	52.6428661189224	5.74826812748505	2.99852173847007	8.12935004110722e-05	0.00574023192916872
Cfhr2	ENSMUSG00000033898	104.551726448777	4.94320002117223	2.75441406875793	0.000134788135264957	0.00797248262791683
Gm8941	ENSMUSG00000097426	6.49667548036767	1.7654590316133	2.275274439809	0.00172462640703026	0.0496093774571035
C730036E19Rik	ENSMUSG00000102095	4.92674055883806	1.67614172723563	2.11243527128951	0.00165185406877282	0.0479120272647557
Rgs16	ENSMUSG00000026475	51.1466344568273	1.96946708766524	1.93250074210176	0.000860063226116314	0.0299353606482044
Sec16b	ENSMUSG00000026589	73.3192341984898	1.97751330449666	0.812683478109489	4.88637079427157e-05	0.00397346003620832
Astn1	ENSMUSG00000026587	8.45234618198739	-3.02181404881074	2.11217650971291	0.000355441268873224	0.0154257965142162
Serpinc1	ENSMUSG00000026715	579.073343565613	4.61327642135503	1.09728982074999	3.53377689363365e-06	0.000755341450193653
Gm16548	ENSMUSG00000086593	15.8766286637355	3.29698968494374	1.73181932535697	0.000158565204959087	0.00881632671534503
F5	ENSMUSG00000026579	159.232389864111	3.68834268344693	2.24016004412652	0.000232243131873967	0.0114821796136439
Slc19a2	ENSMUSG00000040918	126.049604404145	1.75500395087197	0.467947796638166	4.70935375645458e-06	0.000844916323954422
Apoa2	ENSMUSG00000005681	391.359812102475	5.32277936043094	1.17356092136168	1.17583942336235e-06	0.000444850727929892
Crp	ENSMUSG00000037942	192.84548283776	5.93972372647495	2.05790045071307	2.52870545927431e-05	0.00251468920615719
Kmo	ENSMUSG00000039783	140.231110669348	3.04631070371121	2.25962356740556	0.000412998180817725	0.0173355211750654
44986	ENSMUSG00000026621	157.623017059696	4.26826161001526	3.55343987494007	0.000299619730886988	0.0135435900691591
Gm2061	ENSMUSG00000097615	6.78665637800822	4.6525181456816	2.39795749302949	0.000125311040749331	0.0076251330145476
Itih2	ENSMUSG00000037254	271.663901500806	6.86872677845113	1.50700137304723	5.8236520841346e-07	0.000271678133040619
Gm37416	ENSMUSG00000103865	7.57862874477875	1.32999068588879	1.42677365562171	0.000940997886074721	0.0319223902755524
Entpd8	ENSMUSG00000036813	52.8392647820783	4.74472280094244	3.41785258961484	0.000208164954315042	0.0105310892440252
C8g	ENSMUSG00000015083	194.751827402552	3.18009659768073	1.18627501175662	4.91986023944464e-05	0.00397346003620832
Sardh	ENSMUSG00000009614	416.457251187861	3.27103579185662	1.10906077973237	3.36932668008065e-05	0.00306996817871432
Sardhos	ENSMUSG00000091192	34.0542912530112	3.25193986053923	0.789127333090204	4.53700148006683e-06	0.000831130913237926
Hmcn2	ENSMUSG00000055632	190.891167002545	0.663584598775257	0.482379149689924	0.000137870334798856	0.00807864456735521
Ass1	ENSMUSG00000076441	472.665098395286	4.71682831957596	1.0765654472473	2.18043945624141e-06	0.000579168488131656
Cutal	ENSMUSG00000026870	33.2468144554017	1.50249473902855	1.36382970284426	0.00058882045969016	0.0225710186343345
Hc	ENSMUSG00000026874	166.908911678832	6.41327547863285	2.48881901869261	2.99546211406872e-05	0.0027582024958274
AI182371	ENSMUSG00000035875	56.9005209026458	4.13088938355969	3.37051440211006	0.00032943443336711	0.014588161434829
Lhx6	ENSMUSG00000026890	16.8487314527129	1.56972864094646	1.33582016962656	0.000491329634567964	0.0195666124265132
Kynu	ENSMUSG00000026866	79.1819645534395	5.30715842938093	2.89393294651292	0.000110110741350105	0.00694296098447784
Upp2	ENSMUSG00000026839	82.9764541943747	5.54486627432237	1.24977121596942	1.49926000904695e-06	0.000483279655901382
Abcb11	ENSMUSG00000027048	164.15875805324	5.65484290750299	2.75396394328969	7.52221492707555e-05	0.00543037056806419
F2	ENSMUSG00000027249	596.077245375555	4.76637333430827	3.29570627338307	0.000200077436273646	0.0102109900981533
Slc1a2	ENSMUSG00000005089	27.0909044351769	3.20833767703684	1.15800164625647	4.33546120483786e-05	0.00361004934678437
Cd44	ENSMUSG00000005087	78.4733472304466	1.03158147823916	0.375719978126625	1.15811915401737e-05	0.00155036520287418
Gchfr	ENSMUSG00000046814	64.5836825807928	1.72074345506325	0.8520658330872	8.38091486189485e-05	0.0058108789379106
Gm26697	ENSMUSG00000097458	78.7458299065141	3.19811814651445	3.76012090817945	0.000570437683824851	0.0220607266924531
Slc27a2	ENSMUSG00000027359	343.356836853381	6.92904913736093	2.1856374712947	1.11371946207068e-05	0.00151422342175125
Hao1	ENSMUSG00000027261	96.9225461663412	5.48333256191509	3.49789499891498	0.000118308866442166	0.00724975071370779
Ahcy	ENSMUSG00000027597	225.325535032562	1.00339622842319	1.16284541338686	0.00100927285742261	0.0336379581974782
Acss2	ENSMUSG00000027605	776.55598064478	1.17353857196135	0.422072175010062	1.33552879203927e-05	0.0017089858505779
Sgk2	ENSMUSG00000017868	62.5573784585386	3.72799697206893	3.44800313082101	0.00044653371009719	0.0183278918792958
Hnf4a	ENSMUSG00000017950	102.791529678419	6.89398533112502	2.72021433819514	2.39752542982385e-05	0.00246532689952515
Pck1	ENSMUSG00000027513	526.485294600055	6.91866525381102	1.6460762053071	1.65148914933192e-06	0.000495532166652128
Slc10a5	ENSMUSG00000058921	13.4667284127945	4.67200746592902	1.45150690735012	2.19053525452313e-05	0.00235320277990531
Car3	ENSMUSG00000027559	446.458916985373	4.99160741562297	1.9254119930004	4.9545528234052e-05	0.00397346003620832
Slc2a2	ENSMUSG00000027690	171.453648951071	5.62081782807119	1.29074159273442	1.86138844205199e-06	0.000514186397730646
Tm4sf4	ENSMUSG00000027801	38.3083577514505	3.97025516851696	2.05652738176708	0.000146389614811969	0.00843582273699567
Aadac	ENSMUSG00000027761	154.477553270467	4.53739391603497	3.50072355243052	0.000245366636828442	0.0118687354551416
Sucnr1	ENSMUSG00000027762	23.0592329973062	4.49142010089561	0.926852073294914	4.70190938584662e-07	0.000233409296170699
Arhgef26	ENSMUSG00000036885	39.6550088717033	1.2165527796875	1.13814278575102	0.000554985579029925	0.0215589598925397
Tdo2	ENSMUSG00000028011	319.398929204434	6.82575682348756	1.72351369896049	3.06554770027253e-06	0.000692853592569388
Lrat	ENSMUSG00000028003	8.73148177572812	1.61404701604535	1.95971054033825	0.00149524919078892	0.0444817464398284
Gm30097	ENSMUSG00000102595	54.2739264469437	4.59640740474614	2.81375180503339	0.000184814314991438	0.00980586440181708
Fgg	ENSMUSG00000033860	550.034052239247	6.6429846137468	1.67820825768425	3.35263707853178e-06	0.000729324288471108
Fga	ENSMUSG00000028001	787.198638662152	6.52147860404401	1.45967378332218	9.32467489284586e-07	0.000394984837230431
Fgb	ENSMUSG00000033831	588.345720023819	6.47522953782908	2.07815123921962	1.49484134586862e-05	0.0017971420960339
Cd1d1	ENSMUSG00000028076	99.7751497034945	1.69934240723234	1.60957835490064	0.000729688702781645	0.0267847827710215
Sema4a	ENSMUSG00000028064	112.501245729705	1.82409928086353	0.466323798605153	3.67466438170437e-06	0.000770484147407242
Pklr	ENSMUSG00000041237	122.529230610223	6.8258796417338	2.91483237935721	2.98877948414593e-05	0.0027582024958274
Selenbp2	ENSMUSG00000068877	25.9552054510803	2.12436013771507	2.24127408969725	0.00104634416286469	0.0343575989930834
Pdzk1	ENSMUSG00000038298	67.6787398800806	1.35996809727271	0.836720060284277	0.000141609152953236	0.0082147469628172
Fmo5	ENSMUSG00000028088	452.083574666872	1.45821923744382	1.30423450554365	0.000548562918803665	0.0214050234886551
Hsd3b3	ENSMUSG00000062410	43.1286656319257	1.59678981709476	1.90796929860861	0.00142742617196164	0.0433533990761751
Gstm6	ENSMUSG00000068762	49.1215887154262	2.90373675149449	0.73329144147056	5.98636724564444e-06	0.000971259633120008
Gstm3	ENSMUSG00000004038	72.6367434270442	3.47870796288232	3.39015157617129	0.000537125674713571	0.0210531489122529
Slc44a3	ENSMUSG00000039865	6.07711298699134	2.31958967303404	2.56303124069804	0.00111727202356267	0.0357424357096711
Enpep	ENSMUSG00000028024	142.349484607793	0.717969341652693	0.747631999600076	0.000549990788133003	0.0214127286037554
Elovl6	ENSMUSG00000041220	229.32029718168	3.86557448385014	2.17934412708017	0.000186782295375578	0.00985021904976117
Cfi	ENSMUSG00000058952	201.620001846613	6.87703160854582	2.04535479690833	8.6938609862416e-06	0.00125040713011209
Etnppl	ENSMUSG00000019232	103.153094686396	5.77754203742764	2.30247600052258	4.30421247869854e-05	0.00361004934678437
Sgms2	ENSMUSG00000050931	52.228071309714	2.06191541056172	0.711315375498667	2.48942179347536e-05	0.00251468920615719
Slc39a8	ENSMUSG00000053897	31.932493033124	1.72593520736508	0.699509495548476	3.92963144936225e-05	0.003406949064876
Mttp	ENSMUSG00000028158	242.971565405058	1.73373538144924	1.47458298269161	0.000525451919607837	0.0206887777306226
Gm43691	ENSMUSG00000104776	10.3259757972154	2.60484610971753	1.63579474343743	0.000256192147153803	0.0122486591673561
0610031O16Rik	ENSMUSG00000099146	14.3007097244257	4.06111298168231	1.6629882936569	7.03710880336634e-05	0.00516737571750989
Adh1	ENSMUSG00000074207	560.905463277851	1.47477028029107	1.7607649624742	0.00139153195009444	0.0427859196598826
Uox	ENSMUSG00000028186	556.764140909923	6.03781116534667	2.42213918205699	3.93493513785023e-05	0.003406949064876
Cth	ENSMUSG00000028179	211.91238549188	3.47599675525403	1.56753776422343	9.87159984433161e-05	0.00643428659516491
Ttpa	ENSMUSG00000073988	186.945966934561	3.81485531851646	2.04916867301485	0.000165052023688975	0.00903270556056364
Stra6l	ENSMUSG00000028327	98.7521587349064	6.03692313259818	1.99739873030959	2.0343489357018e-05	0.00225501748586104
Gabbr2	ENSMUSG00000039809	7.61937271295495	5.76700110893364	1.4303169165324	3.9980450385333e-06	0.000818632463206588
Acnat2	ENSMUSG00000060317	14.6205143780959	5.99436892313824	1.3573504567841	1.3645994523417e-06	0.000483279655901382
Baat	ENSMUSG00000039653	99.1797996489078	6.00869252027269	2.46166105726839	4.22740651625872e-05	0.00358875880987564
Mup10	ENSMUSG00000078680	33.6724305413816	2.77623767100516	3.15204257315524	0.000915771671113207	0.0312493615536924
Mup-ps16	ENSMUSG00000090090	3.58368778331795	1.97772504565485	2.4932269420517	0.00156675734086747	0.0459661908305636
Mup3	ENSMUSG00000066154	354.679635200754	4.69391255632589	2.74483559985848	0.000163339191984198	0.00896716706025549
Ambp	ENSMUSG00000028356	479.112823359084	6.60877375216964	1.43984733067732	5.93217781735536e-07	0.000271678133040619
Orm1	ENSMUSG00000039196	82.0907782785608	6.8100486731384	2.59380240157059	2.29471032984729e-05	0.00240301176679578
Lurap1l	ENSMUSG00000048706	44.0411970629679	0.730711902471543	0.855168976875632	0.00084201796489369	0.0295436262964615
Mrpl48-ps	ENSMUSG00000078480	5.0536551119615	-2.00155797406858	2.60667193608093	0.00163311571455304	0.0475269444487736
Cyp2j5	ENSMUSG00000052520	186.12650207543	5.07237767855086	3.19585956816675	0.00015305458353328	0.00866921478943304
Angptl3	ENSMUSG00000028553	179.816868575946	4.56710697007148	1.10989884343633	4.39650662121612e-06	0.000829305200426515
Pcsk9	ENSMUSG00000044254	60.3463030342581	5.03476638343074	2.45876831077525	9.74626959379741e-05	0.00640054074493797
Dhcr24	ENSMUSG00000034926	101.730330042012	5.44736871070245	1.4666958760326	8.30917853067491e-06	0.00121516499133895
Gm12744	ENSMUSG00000085023	12.3809094683277	4.82483607204069	1.77054507815765	4.30144992445704e-05	0.00361004934678437
Cyp4a14	ENSMUSG00000028715	99.1819868235442	5.60859211359033	3.20884210663085	0.00010005403697206	0.00648246492730379
Cyp4a10	ENSMUSG00000066072	64.1850417089917	5.29695284922541	2.26767105350717	6.30681568746015e-05	0.00477206580038561
Faah	ENSMUSG00000034171	118.540249141224	4.17037820480564	2.08434177497434	0.000128637433818323	0.00769304900598033
Slc6a9	ENSMUSG00000028542	35.7411031555611	0.849760065805942	1.13339454740307	0.00147406720223006	0.0441218732225329
Sytl1	ENSMUSG00000028860	8.80954179382061	1.38390922771201	1.69744333660578	0.00147340708004576	0.0441218732225329
Pafah2	ENSMUSG00000037366	194.331177728822	0.712988913412125	0.558478742766934	0.000193780479020424	0.0100667512728133
Gale	ENSMUSG00000028671	33.1400077455305	2.01820432221964	1.17754256481459	0.000172756359103622	0.00933689104807559
Agmat	ENSMUSG00000040706	82.9306490952814	4.29692831812074	1.72364195256437	6.40808322133008e-05	0.00482770009960205
Masp2	ENSMUSG00000028979	116.670952394981	3.16584118567317	1.55645784772123	0.000128442127259843	0.00769304900598033
Cyp51	ENSMUSG00000001467	195.977199535942	0.697704271653696	0.698415903822786	0.000470025116042975	0.0190232545211467
Gsap	ENSMUSG00000039934	54.3557382109945	0.784508956604493	0.686793377677086	0.000311435816318596	0.0139688595654447
Gm43611	ENSMUSG00000106030	68.6789286624028	5.02659703955046	1.81091181442753	3.84998377332704e-05	0.00336689786970907
Khk	ENSMUSG00000029162	292.814977476528	0.952895142704705	1.13012978122032	0.00105511224969402	0.0345802607936442
Gckr	ENSMUSG00000059434	127.696988517705	1.97509646344396	3.04447394627948	0.00173463577658681	0.0498149610890103
Hgfac	ENSMUSG00000029102	181.872498434296	7.18039650112675	1.66548085689463	1.07090682228028e-06	0.000414155365069859
Gm42427	ENSMUSG00000105263	972.287142017868	1.0371080655038	0.290804984855118	2.52898973849322e-06	0.000624413635819224
Rbm47	ENSMUSG00000070780	54.8349291459047	1.27364516578943	1.57627039907885	0.0014596185854456	0.0440238167114556
Ugt2b34	ENSMUSG00000029260	174.656042547974	7.44800655320609	2.3146430099229	7.77848796566305e-06	0.00116697436264167
Ugt2b1	ENSMUSG00000035836	165.583067391653	5.02627812409333	3.5500074666508	0.000169733326162522	0.00924042403516117
Ugt2b36	ENSMUSG00000070704	203.954935042889	4.24451276702068	3.31382481649952	0.00029961225961398	0.0135435900691591
Ugt2b5	ENSMUSG00000054630	165.889587824349	4.19343888529679	3.49180772275515	0.000316921033615936	0.0141058228849569
Sult1d1	ENSMUSG00000029273	32.0557943395544	4.5971912625054	3.18980164141296	0.000221345192576937	0.0110059153897613
Gc	ENSMUSG00000035540	872.643737717442	5.23983466577215	2.52011156304318	8.72957590808207e-05	0.0059811342333997
Alb	ENSMUSG00000029368	2130.54918100023	4.41888242184184	1.84409947537175	7.19344111439463e-05	0.0052161439880754
Afm	ENSMUSG00000029369	102.380100712708	5.18265394772229	2.84683431450334	0.000118288702881302	0.00724975071370779
Hsd17b13	ENSMUSG00000034528	110.717320681846	5.09245923458633	2.94993638022133	0.000135142353343416	0.00797248262791683
Spp1	ENSMUSG00000029304	16.3052972370797	1.15611818079434	1.43601230750245	0.00140180878301723	0.042874654219418
Slc26a1	ENSMUSG00000046959	125.49182054299	3.25498238768533	1.17219169822969	4.32019179571561e-05	0.00361004934678437
Hnf1a	ENSMUSG00000029556	18.040157557524	3.89955265231511	1.44500665091986	4.95446478902562e-05	0.00397346003620832
Hnf1aos1	ENSMUSG00000086054	5.25756462613075	2.03098392898562	2.44842784624551	0.00142153282388889	0.043325631758561
Sds	ENSMUSG00000029597	107.759158897088	3.85343097259511	2.22754921967322	0.000199673426612104	0.0102109900981533
Hpd	ENSMUSG00000029445	455.642264730022	6.16816913028839	2.49060032385912	3.77384240551935e-05	0.00331697875672996
Aacs	ENSMUSG00000029482	191.293414662474	1.53735342945188	1.39556911651164	0.000598520419141919	0.0228422167858044
Asl	ENSMUSG00000025533	291.987942024461	3.37601631812984	1.07068669967653	2.52153115248303e-05	0.00251468920615719
Cldn3	ENSMUSG00000070473	52.5275003494593	5.4069775401922	1.84824050967295	2.85509229043218e-05	0.00271078096069821
Tfr2	ENSMUSG00000029716	221.774954241274	6.47116139999693	1.84592881913619	8.38236380730974e-06	0.00121565231115509
Cyp3a13	ENSMUSG00000029727	96.5012163106872	3.20575944458717	1.56738841594423	0.000126555010786692	0.00764735018305835
Azgp1	ENSMUSG00000037053	260.602143069306	6.34808624366352	2.34185730805123	2.6516449604748e-05	0.00259250433972714
Cyp3a25	ENSMUSG00000029630	119.283171196655	3.99597323394762	3.98584300087529	0.000314614206716164	0.0140390539473882
N4bp2l1	ENSMUSG00000041132	40.3483675542871	1.19349407927596	0.98271493582702	0.000350074906464418	0.0152308839930007
Tfpi2	ENSMUSG00000029664	38.1345194104068	3.05065649278696	0.765519020536511	5.86453799647846e-06	0.000971259633120008
Pon1	ENSMUSG00000002588	206.323761332544	6.82077335425527	1.54825955660846	9.81099506439122e-07	0.000397071504896745
Aass	ENSMUSG00000029695	127.977170079288	4.19386853392817	1.97273259739159	0.000107683815711466	0.00682957369820268
Akr1d1	ENSMUSG00000038641	85.7982206725704	5.58880121312869	2.27433328175398	4.91954245849889e-05	0.00397346003620832
Mgam	ENSMUSG00000068587	41.2633767826886	5.59483656106921	1.38534649638531	4.15393563208717e-06	0.000825960532411928
Rarres2	ENSMUSG00000009281	254.510185671642	0.754900256082791	0.584806177933162	0.000193266908243105	0.0100667512728133
Tmem176a	ENSMUSG00000023367	128.586476520487	1.3222977018921	0.574962278335298	3.68157809770593e-05	0.00326890324665185
Fabp1	ENSMUSG00000054422	268.784443158502	6.20343446387027	1.84474110628678	1.1707748237936e-05	0.00155534307316641
Eva1a	ENSMUSG00000035104	59.0839462992912	2.05933227817842	0.781233157978065	3.72449778356162e-05	0.00329022512321436
Clec4f	ENSMUSG00000014542	31.195061425725	4.01732964544578	0.810281403758356	3.24213765948523e-07	0.00018239583393803
Nat8f2	ENSMUSG00000033634	239.588690572851	4.51851234847668	3.52722626776022	0.000249044049526225	0.0120058548307615
Nat8f4	ENSMUSG00000068299	13.9759414439357	0.861120071536871	1.02884374729853	0.00100928461535297	0.0336379581974782
Nat8f1	ENSMUSG00000057103	60.9573584511073	2.48349240461427	0.679889226146992	9.21990243902114e-06	0.00131519641103512
Rab43	ENSMUSG00000030055	98.3793409549943	0.982765471782372	0.760238560097829	0.000236319687404598	0.0116177161579159
Uroc1	ENSMUSG00000034456	195.466052153904	7.15177249105629	1.777829365279	2.26302690300251e-06	0.000579168488131656
Aldh1l1	ENSMUSG00000030088	642.897150099745	4.11204845162339	1.15991348816031	1.38225286742042e-05	0.00173060047854084
Gm15756	ENSMUSG00000089781	35.0944215983178	2.31028711214443	2.12862289213775	0.000740328799848196	0.0268415460494961
Edem1	ENSMUSG00000030104	105.128374573398	0.842414520595958	0.841213627988489	0.000525091133749722	0.0206887777306226
Slc6a13	ENSMUSG00000030108	129.092722459792	6.42677608378243	1.6574815736938	4.3574003670294e-06	0.000829305200426515
Slc6a12	ENSMUSG00000030109	44.5116442633561	5.25150175611634	2.79245164929781	0.000107920057863916	0.00682957369820268
Mug1	ENSMUSG00000059908	283.063552518549	6.66525199774349	2.5102252754388	2.40823750456402e-05	0.00246532689952515
Mug2	ENSMUSG00000030131	133.775329822006	7.27541287351269	2.62620172351987	1.48486153434971e-05	0.0017971420960339
C1rl	ENSMUSG00000038527	72.1252515129252	1.32286279232936	1.48913979835461	0.00109818817928605	0.0354578272432563
Plekhg6	ENSMUSG00000038167	8.11510526814013	3.11279637887648	2.34376817722246	0.000425077205662457	0.0176554143440185
Gm10069	ENSMUSG00000059659	106.484589312285	2.34977075867118	1.9187476236039	0.000534175207679205	0.0209847655513345
Pzp	ENSMUSG00000030359	1019.45019875269	6.12684576479289	1.25561736661777	2.37240916152875e-07	0.00016209823582446
Pik3c2g	ENSMUSG00000030228	12.2116925973296	3.81956822041588	2.10511261880686	0.000176958759381786	0.00950497928864574
Slco1b2	ENSMUSG00000030236	242.019236203641	6.43720537086963	3.14562129868761	4.83960238433259e-05	0.00397346003620832
Gys2	ENSMUSG00000030244	60.7471405359131	4.72227258274927	3.49246668417112	0.000213345226027244	0.0106906801318464
Tmem86b	ENSMUSG00000045282	42.7593783096358	3.38732424367444	0.67213615553462	2.46521312573257e-07	0.00016209823582446
Slc27a5	ENSMUSG00000030382	378.870158497653	7.0520809569384	1.43200214715617	1.21939723810378e-07	0.000117895389637334
Sult2a8	ENSMUSG00000030378	99.281789152073	7.07324067410007	2.07300107151565	7.28658228593229e-06	0.00111235431159719
Foxa3	ENSMUSG00000040891	32.9974652457961	2.11369448569781	3.19173259643078	0.00147093396228574	0.0441218732225329
Apoc2	ENSMUSG00000002992	123.457367006561	6.96313401034197	2.38002950218826	1.49736024780162e-05	0.0017971420960339
Apoc4	ENSMUSG00000074336	135.11419392082	6.8596365949708	2.46705068456808	1.88105586678684e-05	0.00211804792736854
Apoc1	ENSMUSG00000040564	237.713790678168	6.18480288943096	1.78441081986759	1.00294363695956e-05	0.00139633824912058
Cyp2a12	ENSMUSG00000060407	160.449343053307	7.25608533747973	1.9837020226773	4.41606996342958e-06	0.000829305200426515
Cyp2f2	ENSMUSG00000052974	338.243286320401	6.8614758194352	1.63909308516361	1.77539418509791e-06	0.000511743752409917
Gm15883	ENSMUSG00000086868	86.6649511233381	6.0122590816172	1.85783444121755	1.5196887259603e-05	0.0018114481436909
Prodh2	ENSMUSG00000036892	87.5188420074676	5.89271138250118	1.66188879748452	9.76397805843458e-06	0.00137034282379788
Hamp2	ENSMUSG00000056978	46.4208326478969	1.90150545077687	2.51149908579652	0.00173953685544054	0.049873410041568
Hamp	ENSMUSG00000050440	94.3818448679279	6.76201680350169	1.77088214747072	4.22401237629498e-06	0.000825960532411928
Gm4673	ENSMUSG00000097750	74.7221562545577	3.07970712186276	0.558512004055281	2.37872304149532e-08	5.10735040695039e-05
Lsr	ENSMUSG00000001247	133.161327696112	3.78432535551805	1.11332792574412	1.76475552757349e-05	0.00203390996333519
Hpn	ENSMUSG00000001249	202.312928146376	3.87402420139631	1.51260807748058	6.01762361107083e-05	0.00459318875892393
Cebpa	ENSMUSG00000034957	29.9107512396181	2.84353029641791	0.939941411464123	2.79747827964754e-05	0.00267497332421462
Aspdh	ENSMUSG00000038704	52.1374428192031	4.77952770185559	2.62147477836323	0.000138906911293935	0.00811207039345087
	ENSMUSG00000085214	104.253188454664	1.42252182952098	0.767623094962979	9.25297338644482e-05	0.00626573913791047
Abcc6	ENSMUSG00000030834	82.0479167758832	2.16229961275409	3.07752861341514	0.00149973997605105	0.0445392061488334
Saa4	ENSMUSG00000040017	71.2498536609509	5.84729362094065	2.07640442967067	2.86607881841332e-05	0.00271078096069821
Fam169b	ENSMUSG00000074071	12.770300892495	4.46177692492488	1.59524344293747	4.13076687686808e-05	0.00354126778118893
Rccd1	ENSMUSG00000038930	33.3278907694966	0.928677499658536	0.803507598724639	0.000337837412436901	0.0149222956564452
Fah	ENSMUSG00000030630	413.589573441052	1.38373082618683	0.451428816428222	1.06000733571475e-05	0.00145254391050738
Stard10	ENSMUSG00000030688	125.218470229961	1.76492506468797	1.67685859937511	0.000751063680833048	0.0271741397869803
Hpx	ENSMUSG00000030895	749.484315213371	6.11949719976032	1.54703303990246	4.18018335540026e-06	0.000825960532411928
Pde3b	ENSMUSG00000030671	32.330085859235	0.627553158062059	0.897416223660935	0.00156892014901768	0.0459661908305636
Insc	ENSMUSG00000048782	20.7466621204775	1.16668867609155	1.51034200305935	0.00161288566280003	0.0470168328135828
Acsm1	ENSMUSG00000033533	111.395809449208	5.6858039830198	3.24484295865452	9.5081615507114e-05	0.0063398672592732
Acsm3	ENSMUSG00000030935	49.0939574851419	1.64023252335982	1.76912551417454	0.00106847928425351	0.0347729783930315
Qprt	ENSMUSG00000030674	94.8466258103001	5.58732141354864	1.3949631973807	4.47938222375984e-06	0.000829305200426515
Cyp2e1	ENSMUSG00000025479	628.442070629823	6.27865384662074	1.2153823708473	5.7997316698936e-08	7.97541991468433e-05
Urah	ENSMUSG00000025481	59.9491835454219	3.70934819997416	1.68113985545239	0.0001002001416678	0.00648246492730379
C330022C24Rik	ENSMUSG00000099590	25.6225587516641	0.78146724844655	1.02258368460488	0.00130556443877967	0.0405727463001475
Nlrp6	ENSMUSG00000038745	33.5252411180252	2.560228791818	3.3737486109905	0.00102537551712192	0.0339251143050814
Cdhr5	ENSMUSG00000025497	46.2816278113215	2.65398339076629	2.94719657892164	0.000978637322021964	0.0330703404177636
Slc22a18	ENSMUSG00000000154	55.617721295199	1.67505300128261	1.90150697392476	0.00124876163667357	0.0392277956011373
Clec4g	ENSMUSG00000074491	19.2506525403714	2.86623290427432	1.38630847779953	0.000117726544772513	0.00724975071370779
Slc10a2	ENSMUSG00000023073	16.1401173914004	2.545417169028	3.00170069364541	0.00109166875168612	0.0353128462557501
F7	ENSMUSG00000031443	52.9377733267075	2.46089799191268	2.59932485354833	0.000988952435289629	0.033289631008405
F10	ENSMUSG00000031444	197.887628370713	5.31802440076833	1.78114891957497	2.69164305476816e-05	0.00261690860794024
Proz	ENSMUSG00000031445	137.969865001792	6.63596145690368	1.42917731753105	4.82832538191413e-07	0.000233409296170699
Atp7b	ENSMUSG00000006567	15.0723477180277	5.21020487013551	1.60291839359364	1.88644158330244e-05	0.00211804792736854
Slc25a15	ENSMUSG00000031482	254.669143091233	1.8094605001826	1.25128590483744	0.000276944486608674	0.0128868045466598
Slc7a2	ENSMUSG00000031596	201.342773697815	2.79794981316262	1.75285450585856	0.000260282595221912	0.0123425013750598
Fgl1	ENSMUSG00000031594	63.0384548240022	2.6764130932647	1.93422617724397	0.000388542297018145	0.0165730431250166
Gm45753	ENSMUSG00000031640	69.9347855375186	3.6199414608026	3.49210446327594	0.000481611473818658	0.0192709252044522
Cyp4v3	ENSMUSG00000079057	194.859085147035	2.61122607523826	1.72679558003912	0.00029921857187482	0.0135435900691591
Hpgd	ENSMUSG00000031613	67.9932085928988	0.713189538615098	0.702919969539683	0.000450143734280573	0.0183893225532507
Aadat	ENSMUSG00000057228	29.3193137325097	4.32920840474159	2.94066095310555	0.000245517713259264	0.0118687354551416
Msmo1	ENSMUSG00000031604	165.444896355047	1.08584998857861	0.685784190611983	0.000123436964365954	0.00753745084512524
Tm6sf2	ENSMUSG00000036151	60.5176694019838	2.44556035115407	1.84884900581171	0.00043325892128276	0.0178673104433267
Ces1b	ENSMUSG00000078964	22.0054098056729	3.01948605824142	3.36453812350337	0.000753601553287404	0.0272093938420346
Ces1c	ENSMUSG00000057400	365.373914731712	6.90317841465948	1.7460421321729	2.99503485407979e-06	0.000692853592569388
Ces1e	ENSMUSG00000061959	87.552384429403	2.36988116677721	2.35262188116104	0.000886181248899282	0.030584545458845
Ces1f	ENSMUSG00000031725	171.557502983688	7.61486664780474	1.63165471121531	2.51488385178442e-07	0.00016209823582446
Ces1g	ENSMUSG00000057074	71.2283489102483	7.59521449926768	1.20736007970813	4.253559066333e-11	2.46748961437977e-07
Ces2a	ENSMUSG00000055730	203.54567178773	4.43507966815255	3.54763894377525	0.000264990297050208	0.0124976318145387
Ces2c	ENSMUSG00000061825	6.49185007308327	4.85043791208661	2.20860885271714	8.57136859739393e-05	0.0058959497114801
Ces2e	ENSMUSG00000031886	169.239951977537	1.90190591199843	1.77828993191069	0.000739501698782904	0.0268415460494961
Ces3a	ENSMUSG00000069922	284.141139337942	4.29463552810839	3.63374187135244	0.000291993355047108	0.0133725272575916
Ces3b	ENSMUSG00000062181	78.4455923428658	4.62960248607616	1.73863352139694	4.84795214652543e-05	0.00397346003620832
Lcat	ENSMUSG00000035237	196.381312221713	5.67914356554435	1.18900191644381	4.36283961881476e-07	0.000233409296170699
Esrp2	ENSMUSG00000084128	88.200571225738	2.14597812644392	1.87233600269134	0.000629892738001083	0.0237273232022356
1810019D21Rik	ENSMUSG00000086390	14.1630480621382	2.61040976939686	1.69782125559083	0.000284815548680748	0.0131475994527614
Cyb5b	ENSMUSG00000031924	773.645385979115	0.59941093421485	0.379245361391581	6.91607625682566e-05	0.00512172234457604
Hp	ENSMUSG00000031722	400.950033268332	3.18276253947579	2.52689166571305	0.000473423028958135	0.0191159651344743
Tat	ENSMUSG00000001670	600.408963153485	7.4315397927278	1.88793328062619	2.33688824208937e-06	0.000589403856189583
Sdr42e1	ENSMUSG00000034308	87.8053950219524	1.26688853915715	0.732762834804833	0.000104927614147562	0.00671343848900743
Hsd17b2	ENSMUSG00000031844	30.6084149639413	2.28181044279807	3.24955750519885	0.00129158290957199	0.0402100489718806
Agt	ENSMUSG00000031980	312.250375116885	3.49303347661773	0.976545575023066	1.30550981501769e-05	0.00168294720820391
Col5a3	ENSMUSG00000004098	172.314231481932	0.922360861944724	0.310086420215532	6.16838751293202e-06	0.000984848145757394
Acp5	ENSMUSG00000001348	52.1998449534743	2.15742852026135	2.33173794441451	0.00110363271345441	0.0355026463380931
Sc5d	ENSMUSG00000032018	468.865302986473	0.959335648923283	1.13880350823417	0.00106346104566786	0.0347231005211217
Ttc36	ENSMUSG00000039438	115.53372669823	5.6776220888612	1.28391866627669	1.50057724730487e-06	0.000483279655901382
Apoa1	ENSMUSG00000032083	581.774550619036	5.81548110482503	1.31670320598994	1.4546728923879e-06	0.000483279655901382
Apoc3	ENSMUSG00000032081	303.874453329913	6.21629642948229	1.64197015711043	5.67142688768718e-06	0.000967645511043333
Apoa4	ENSMUSG00000032080	239.503540366131	6.5306841830923	2.46839173739358	2.61275163027524e-05	0.00258282058704026
Apoa5	ENSMUSG00000032079	465.161425274639	5.31952947771989	3.00824343320186	0.000116115600778394	0.0072093465505349
Nnmt	ENSMUSG00000032271	73.7683266263781	1.49933434748048	1.51483979936612	0.000833689364218072	0.0294294036622457
Bco2	ENSMUSG00000032066	16.0955475774479	3.46056354927616	1.09515558488667	2.51433335916751e-05	0.00251468920615719
Hykk	ENSMUSG00000035878	74.5122665630119	2.04254039646309	0.623410870383762	1.36106315710532e-05	0.00172894760022656
Cyp1a2	ENSMUSG00000032310	115.204280969641	3.78021861111849	3.19976039210166	0.000417139125477412	0.0174382205646998
Pml	ENSMUSG00000036986	120.151809460128	0.852886154622251	0.373311221309498	2.05039080788231e-05	0.00225841463478328
Lipc	ENSMUSG00000032207	60.8101151779212	3.63449629531353	2.65239066903648	0.000356642241218061	0.0154367791427588
Aqp9	ENSMUSG00000032204	106.276028682573	4.46204891554489	3.60190916549773	0.000259211459422343	0.0123425013750598
Slco2a1	ENSMUSG00000032548	81.343764858544	1.10305648074955	0.895870958756699	0.000311188059837411	0.0139688595654447
Gm20425	ENSMUSG00000090639	2126.12019027014	2.32970432608786	1.19930868933825	0.000127574557277781	0.00768228380728453
Trf	ENSMUSG00000032554	2162.83726355315	2.84658099106687	1.12277671020078	5.75536412634359e-05	0.00443188503941405
1300017J02Rik	ENSMUSG00000033688	212.658108848808	7.5765659151201	1.8543177182981	1.52945296359409e-06	0.000483279655901382
Glyctk	ENSMUSG00000020258	166.08289422568	3.04179005363273	1.73731371008007	0.000201679599202215	0.0102623473081927
Gnat1	ENSMUSG00000034837	18.7559369519238	2.76103920546257	1.64313730804459	0.000222497437254888	0.011031689175347
Mst1	ENSMUSG00000032591	123.759121973453	6.34725258630457	1.71231611827945	6.24208373020835e-06	0.00098755439233469
Tmie	ENSMUSG00000049555	42.6369618278278	0.937241954162851	1.02244339188053	0.000776979009198178	0.0277654326428663
Als2cl	ENSMUSG00000044037	176.586680632095	0.918138223636487	0.317093715252014	7.09941814895799e-06	0.00109337322164881
Dlec1	ENSMUSG00000038060	65.5088151149708	4.04941097177777	2.44716987521828	0.000214061127110889	0.0106906801318464
Acaa1b	ENSMUSG00000010651	337.549782093527	5.48113976053177	2.80527611424582	9.01988944878338e-05	0.00615580925792852
Xylb	ENSMUSG00000035769	118.332734434255	5.18129482951635	1.49781635515431	1.37183905776474e-05	0.00173000834219418
Cyp8b1	ENSMUSG00000050445	207.360960077907	5.23444296686	2.82023995791937	0.000111494825332282	0.00700485359298811
Fam198a	ENSMUSG00000038233	29.4212724307298	2.1458247711024	0.916541069137045	6.16412969699165e-05	0.00468446939374435
Iyd	ENSMUSG00000019762	35.6635392967307	4.4261931051102	3.29473350828843	0.000259811084866636	0.0123425013750598
Esr1	ENSMUSG00000019768	34.2300651111493	2.14211226070344	1.20672394019385	0.000161367538404631	0.00888695971789811
Aldh8a1	ENSMUSG00000037542	152.334181959124	5.90445281320948	2.64816694333779	5.57715226620729e-05	0.00433299914682167
Vnn3	ENSMUSG00000020010	32.7834251577711	5.75574914344704	1.07334664818371	2.64127757642668e-08	5.10735040695039e-05
Arg1	ENSMUSG00000019987	463.081069477934	6.76105160377506	1.25287690418902	1.37008831224823e-08	3.40623527115085e-05
Mfsd4b1	ENSMUSG00000038522	59.1687338995884	1.11776951652196	0.655453955530206	9.64575262781013e-05	0.00638270087383193
Ccdc162	ENSMUSG00000075225	6.48214594511529	3.63031347057771	2.42449695693686	0.0002951259676612	0.0134452283120625
Pcbd1	ENSMUSG00000020098	88.4509739121234	2.1922383343177	2.28659613605452	0.00101283055194384	0.0336379581974782
Pbld2	ENSMUSG00000020072	169.350176205473	3.46150607674082	1.04779552907585	2.02079073888584e-05	0.00225434751466861
Upb1	ENSMUSG00000033427	116.234356541883	3.27204256479807	1.72388787550571	0.000159919871452225	0.00883519213613672
Gstt3	ENSMUSG00000001665	99.8224988085894	2.0059443950571	0.630394688302337	1.54479487335572e-05	0.00182141722319074
Ftcd	ENSMUSG00000001155	213.842471940696	6.11267011577092	2.10242636280028	2.30039245891303e-05	0.00240301176679578
Col18a1	ENSMUSG00000001435	313.628820690396	3.08795541348179	1.33058849523567	8.23584617063827e-05	0.00576684420007021
Lrrc3	ENSMUSG00000051652	89.6612511399876	2.83203419169201	1.50844836356101	0.000159613727904277	0.00883519213613672
Gamt	ENSMUSG00000020150	136.788110382397	2.28518882787094	0.460914054464705	2.85626501588603e-07	0.000175782550292337
Reep6	ENSMUSG00000035504	342.255657817205	3.54322077099814	1.3818366871059	5.98999145002228e-05	0.00459223881959197
Creb3l3	ENSMUSG00000035041	95.5285853958293	2.67319988972744	3.04409714032365	0.000984933518995771	0.0332186008354329
Tjp3	ENSMUSG00000034917	25.3209711380525	3.4399923823061	1.12399313973084	2.9098626049133e-05	0.00273404519888058
Stab2	ENSMUSG00000035459	36.1169391775205	1.87842091714536	1.02752084030336	0.000130308991355945	0.00776632663208051
Pah	ENSMUSG00000020051	317.354283214018	5.35102860257643	1.03265673724852	7.87139030186624e-08	8.97968478491793e-05
Nr1h4	ENSMUSG00000047638	42.9640739167379	2.61344058451191	2.40969973628866	0.000725862717573332	0.0267631120210354
Hal	ENSMUSG00000020017	190.781313494029	6.1142467017619	1.38246580783467	1.27740119654073e-06	0.000472991766455282
Fgd6	ENSMUSG00000020021	67.6681533243398	0.678934824423232	0.623844294354005	0.000340212878593709	0.0149410190631806
B4galnt1	ENSMUSG00000006731	87.718835643872	1.56832665282072	1.42763846221289	0.000612239729540982	0.0232132491623738
Inhbc	ENSMUSG00000025405	30.2732068611206	2.15667946359567	3.19325183323689	0.00143438934443998	0.0434889856468448
Rdh16f1	ENSMUSG00000099009	19.8073252435673	0.908544670077651	1.22293686528967	0.00158812160696056	0.0464505551696379
Rdh9	ENSMUSG00000056148	23.6297650900842	1.29217037981867	1.34622508481432	0.000837611414172676	0.029448386749186
Rdh16	ENSMUSG00000069456	81.1075263740261	5.11635112452627	1.4391692454727	1.18775644438232e-05	0.00156594889405951
Rdh16f2	ENSMUSG00000074639	44.3398647531631	3.22181216972002	3.61119740594279	0.000612243944465297	0.0232132491623738
Rdh7	ENSMUSG00000040134	262.265984791829	7.52652695672055	1.746288358945	8.76820643354675e-07	0.000391264350161574
Gls2	ENSMUSG00000044005	97.3326709767757	4.98271752321097	1.16989412479831	2.86684368081977e-06	0.000683447679141184
Apon	ENSMUSG00000051716	133.806269404091	6.49249752741063	2.76151360727676	3.62895151296982e-05	0.00325539397836154
Apof	ENSMUSG00000047631	206.014805949439	7.0312381361621	1.43613000899689	1.40195910602502e-07	0.000121991471610767
Mmp19	ENSMUSG00000025355	49.248115282667	0.616993726356725	0.75693929813864	0.000907149402787487	0.0311383058317764
Mettl7b	ENSMUSG00000025347	217.003208389142	5.56064561610711	1.49717485366109	8.05562124101646e-06	0.0011982220210035
Sec14l4	ENSMUSG00000019368	142.913785169199	4.48068256494905	2.46818553087715	0.000154300153257854	0.00866921478943304
Nipsnap1	ENSMUSG00000034285	109.138120014336	4.73481368447859	1.51480706136744	2.49024658858182e-05	0.00251468920615719
Igfbp1	ENSMUSG00000020429	23.6093068066602	4.26159933414059	3.11146118934385	0.000279366942330135	0.0129648610596569
Wwc1	ENSMUSG00000018849	7.42178007366509	5.51486481787602	1.71786856261176	1.85194627460632e-05	0.00211804792736854
Sox30	ENSMUSG00000040489	4.99653734439873	-2.04084774924702	2.607691186799	0.00156266965171309	0.0459377363999374
Timd2	ENSMUSG00000040413	48.9764630745823	2.97294873033654	3.58718520564168	0.000719481663344793	0.0266975253458197
Leap2	ENSMUSG00000036216	27.2133817612231	2.42360169895252	2.50713618246654	0.00095943393534247	0.0324844917835895
Shroom1	ENSMUSG00000018387	43.3729230356046	0.974405461325783	1.14602731249187	0.00104086706241186	0.0342423619794963
Pemt	ENSMUSG00000000301	113.327678798823	4.48090298036609	1.12638368190479	5.997304905593e-06	0.000971259633120008
Shmt1	ENSMUSG00000020534	236.432460248209	1.79405086399174	0.42850490209988	1.95191841943853e-06	0.000530769316460762
Hs3st3b1	ENSMUSG00000070407	43.3448014901736	1.87515395783411	1.23518851551564	0.000242873135836581	0.0118626949288765
Asgr1	ENSMUSG00000020884	166.454433126494	7.02503320554121	1.88688712428273	4.44492104964746e-06	0.000829305200426515
Asgr2	ENSMUSG00000040963	38.9658084376109	2.62322352899821	3.06872095419297	0.0010312207742631	0.0340537668586351
Gltpd2	ENSMUSG00000046811	34.476045860365	2.44761426843235	3.08901409110154	0.00119469526492269	0.038004995716847
Ggt6	ENSMUSG00000040471	16.2562134971765	3.1047384224205	3.06459006594844	0.000688793897127427	0.0256682659351362
Serpinf2	ENSMUSG00000038224	406.014999243606	5.74876420009686	2.78599479239519	7.11461409997753e-05	0.00518213170112322
Tlcd2	ENSMUSG00000038217	97.9456982034552	0.824750116518902	0.807286679236707	0.000481690080097496	0.0192709252044522
Pipox	ENSMUSG00000017453	79.3966961700005	4.43689441150193	2.00727254295433	9.22258399495048e-05	0.00626573913791047
Vtn	ENSMUSG00000017344	726.810110726549	1.22488079479339	1.31881979411316	0.000901816983941807	0.0310164446077851
Tmem97	ENSMUSG00000037278	60.9163071381464	1.75980438350345	0.59731544455162	1.87302595782487e-05	0.00211804792736854
Wfdc21	ENSMUSG00000051748	85.0364984227245	5.29258234227045	2.6755930129279	9.5695990376517e-05	0.00635647832260506
Acaca	ENSMUSG00000020532	215.179466198948	1.03531061319381	1.19326510762792	0.00101228965634856	0.0336379581974782
Pctp	ENSMUSG00000020553	141.655250655108	1.59244198453089	0.617218237879521	2.93780642527534e-05	0.00273404519888058
Grb7	ENSMUSG00000019312	81.6086214135141	4.9128174386812	3.80555890368672	0.000181155937098878	0.0096707262985637
G6pc	ENSMUSG00000078650	254.843104302057	6.09688798577215	3.37013669149805	7.00190711850803e-05	0.00516331311794048
Nags	ENSMUSG00000048217	39.8478197373848	4.00128824651153	2.32770671222625	0.00019754334480491	0.0101459524343658
Gm11586	ENSMUSG00000087339	8.80060288619948	1.60457939449319	1.87802964317663	0.0013476939608053	0.041584960992721
Apoh	ENSMUSG00000000049	368.782146204244	6.31479103795155	1.298090343464	2.32430290312904e-07	0.00016209823582446
4932435O22Rik	ENSMUSG00000062391	3.49149153206817	-2.50803053680287	2.51349763753868	0.000883677047646464	0.0305738203979948
Slc9a3r1	ENSMUSG00000020733	112.805439315567	2.21065507577869	0.418163513277719	6.37389326733191e-08	7.97541991468433e-05
Slc16a5	ENSMUSG00000045775	32.3751030891622	4.18199939928791	1.80553180999397	8.28426736779609e-05	0.00576684420007021
Slc25a10	ENSMUSG00000025792	316.28831497233	0.978368981106553	0.625228184810341	0.000116406733362082	0.0072093465505349
Gcgr	ENSMUSG00000025127	138.750256177164	4.50214297763394	2.12403889549007	0.000102863661723941	0.00663013446289536
Pcyt2	ENSMUSG00000025137	819.411539095316	0.618057470738019	0.479081544639959	0.000169909538082605	0.00924042403516117
Fasn	ENSMUSG00000025153	860.503675302291	2.77107094990828	1.62833780386532	0.000214391045567683	0.0106906801318464
Apob	ENSMUSG00000020609	777.608395505719	7.79007395938871	1.63498745303287	1.5132875865928e-07	0.000125259660321448
Sdc1	ENSMUSG00000020592	295.438602712112	1.98475007283967	1.4776572384179	0.00037547348643329	0.0161342347762927
Agmo	ENSMUSG00000050103	86.0582888171969	1.47841583408407	0.889009432473731	0.000142422463458638	0.00823447884242751
Pygl	ENSMUSG00000021069	307.611907411927	3.32808894861155	1.34619186515681	6.75440825056658e-05	0.00504493419676439
Rdh11	ENSMUSG00000066441	94.1527948893183	1.3676728507152	1.35460548808253	0.000735783675018185	0.0268415460494961
Slc10a1	ENSMUSG00000021135	203.134612430671	6.73748898195663	1.29170184174953	3.57853827457328e-08	5.66157287203625e-05
Ltbp2	ENSMUSG00000002020	14.7256392022315	0.765586408641616	0.962155932259653	0.00111668354352098	0.0357424357096711
Serpina10	ENSMUSG00000061947	72.1810862952595	6.25210697827529	1.65263580566254	5.62341399644979e-06	0.000967645511043333
Serpina6	ENSMUSG00000060807	127.063468303081	7.9171484956942	1.15002162009423	6.57622613199125e-13	5.72230316875218e-09
Serpina1b	ENSMUSG00000071178	371.165362516071	6.17799629971849	1.24414741381104	1.58346981961263e-07	0.000125259660321448
Serpina1d	ENSMUSG00000071177	313.030792890537	6.60192252620688	1.36285966277575	2.20936559977884e-07	0.00016209823582446
Serpina1a	ENSMUSG00000066366	123.087635423994	6.48487765110109	1.57759727030669	2.54745550440527e-06	0.000624413635819224
Serpina1c	ENSMUSG00000079015	202.444050517625	7.07575889532562	1.53876184612864	4.51243084362152e-07	0.000233409296170699
B430119L08Rik	ENSMUSG00000086432	97.4297552518916	6.85407939479301	2.29781913853144	1.48015708936343e-05	0.0017971420960339
Serpina12	ENSMUSG00000041567	15.8313847925416	3.84955157636418	1.70916503068048	9.32382911810342e-05	0.00628924799001371
Serpina3k	ENSMUSG00000058207	620.608157188183	6.3818345894254	2.06664960891999	1.6178552799492e-05	0.00187703569579706
Serpina3m	ENSMUSG00000079012	143.959457482273	6.74687021081902	2.01282139134022	9.41005451560851e-06	0.00133140795719622
Slc25a47	ENSMUSG00000048856	291.938580412539	3.71838022307628	1.40306659666384	5.31799716424565e-05	0.00416887858780933
Akr1c13	ENSMUSG00000021213	29.2482264430501	1.51822622496295	1.46553376622815	0.000725127809021056	0.0267631120210354
Akr1c19	ENSMUSG00000071551	47.7928764104418	3.31191078974794	0.725436901403769	1.44474283644697e-06	0.000483279655901382
Akr1c12	ENSMUSG00000021211	18.9211990527524	2.46747850056733	2.74155895320356	0.00107117317998312	0.0347791545732206
Akr1c6	ENSMUSG00000021210	200.987252168708	7.45878609418929	1.82130042890912	1.60609207521333e-06	0.000490365269911185
Idi1	ENSMUSG00000058258	165.228078439137	0.878794776463338	1.16834402797835	0.00148943710037877	0.0443847155100886
Ero1lb	ENSMUSG00000057069	67.5181171655917	2.09118301898096	0.691577951010083	2.08809928395528e-05	0.00227472634746051
Sugct	ENSMUSG00000055137	14.299351605974	1.35008854968958	1.51842716071666	0.00110793356427787	0.0355744793710844
Slc17a2	ENSMUSG00000036110	68.6271231711724	6.09405644254484	2.19262225953878	2.72822263388606e-05	0.00263773658319551
Slc17a4	ENSMUSG00000021336	40.7439547474759	4.33831866760579	3.38186792323704	0.000282099243156423	0.0130568434272639
Gpld1	ENSMUSG00000021340	187.034255290999	2.51032613469206	0.981682750531576	5.09663496111356e-05	0.00406865771689262
Elovl2	ENSMUSG00000021364	305.715326380966	6.88156854647455	2.29033096362905	1.41930388597831e-05	0.00176429610912004
F12	ENSMUSG00000021492	236.624073816877	7.82614791816827	1.85446919267418	9.27050615546157e-07	0.000394984837230431
Cxcl14	ENSMUSG00000021508	225.077157406377	-0.737236627187218	0.490071345901078	0.000104753923366406	0.00671343848900743
Fbp1	ENSMUSG00000069805	394.820987720595	6.85283908090508	1.44444260668118	2.92920413634304e-07	0.000175782550292337
Slc35d2	ENSMUSG00000033114	32.3844305000506	1.23838956222045	1.24742880970054	0.000725054215723937	0.0267631120210354
Srd5a1	ENSMUSG00000021594	57.4190521351088	4.26444241557242	1.80207845477276	7.65424876323699e-05	0.00548176507105404
Acot12	ENSMUSG00000021620	45.4645232207352	4.62814002866608	2.9117063270237	0.000191135148971882	0.0100190511974628
Bhmt	ENSMUSG00000074768	309.731758244455	2.39935345914583	3.25495460971011	0.00119673261235604	0.038004995716847
Bhmt2	ENSMUSG00000042118	135.168141683265	6.68259525451541	1.35274855913934	1.39310218480216e-07	0.000121991471610767
Dmgdh	ENSMUSG00000042102	185.965199737203	7.66277496155703	1.66958048895368	3.24902077347523e-07	0.00018239583393803
AW495222	ENSMUSG00000087334	15.6798730011448	3.25697978992684	3.0473276022209	0.000604578995793251	0.0230229502489933
Hmgcr	ENSMUSG00000021670	123.068894656551	1.12970059528127	0.656077781248403	9.40812373205324e-05	0.00629729143495856
Ocln	ENSMUSG00000021638	20.0556680380411	1.07507404112782	1.24741379797246	0.00106343300584711	0.0347231005211217
Hmgcs1	ENSMUSG00000093930	504.953358062368	1.34133595904739	0.376088256091237	4.08277415787523e-06	0.000825960532411928
Dnase1l3	ENSMUSG00000025279	28.4160050821174	3.03288599538908	0.669078080544468	1.55511467738191e-06	0.000483279655901382
Acox2	ENSMUSG00000021751	114.789738022024	3.35417004468209	1.91480594408999	0.000202263122835724	0.0102623473081927
Chdh	ENSMUSG00000015970	41.0845738106632	2.54112938738744	2.22463924339558	0.000646344718748132	0.0242421059059779
Itih4	ENSMUSG00000021922	726.852255533895	6.52491834832137	1.30725904849061	1.19432989264859e-07	0.000117895389637334
Itih3	ENSMUSG00000006522	263.677333745111	6.68120037733198	2.42672885261627	2.13772340425215e-05	0.00231073294436026
Itih1	ENSMUSG00000006529	351.252709995979	3.65766617197585	3.6712638096041	0.000451637986803747	0.0184071566378117
Hacl1	ENSMUSG00000021884	294.633270126651	1.38820503893072	1.15188986538565	0.000409593734378171	0.0172594667297417
Gdf2	ENSMUSG00000072625	9.19174092921757	3.40073713813304	1.74234917172587	0.000147245404903637	0.00845713459253466
Mat1a	ENSMUSG00000037798	1047.42068647325	6.46657640339863	2.32555857606524	2.30594130353902e-05	0.00240301176679578
Mbl1	ENSMUSG00000037780	43.8779774517306	5.64515935143163	2.92567522608578	8.50340076917578e-05	0.00587240807880818
Gch1	ENSMUSG00000037580	67.3218754880368	0.746833282288577	0.687817460655599	0.000362517234463531	0.0156160579984377
Ang	ENSMUSG00000072115	97.0789339652066	1.43850481423522	0.855550063526584	0.00013309773954183	0.0079054606185886
Rnase4	ENSMUSG00000021876	474.405802680926	0.691465536181651	0.457302513695648	9.68952753288853e-05	0.00638738059298709
Gm43305	ENSMUSG00000105703	1169.90199148371	0.725983566382109	0.43775093293609	6.8891631556795e-05	0.00512172234457604
Nop9	ENSMUSG00000019297	209.72786765676	1.11442297542699	0.591276975626187	6.56543784887223e-05	0.00492492736568635
Cideb	ENSMUSG00000022219	138.096434248026	1.76631457761377	1.44535524691651	0.000470033870257604	0.0190232545211467
Gjb2	ENSMUSG00000046352	159.286486768925	6.83666754695178	1.93810035014031	6.84766089735089e-06	0.00106401645175533
Gulo	ENSMUSG00000034450	178.079846687272	7.18212062608927	2.57865341694107	1.54898436494989e-05	0.00182141722319074
Lcp1	ENSMUSG00000021998	272.97958118502	0.931007352714389	0.354053915307248	1.206769798529e-05	0.00157905374464663
Cpb2	ENSMUSG00000021999	95.4063503702155	5.07733207978409	2.99603263021245	0.000140128836994824	0.00815606070308
C9	ENSMUSG00000022149	112.311958734274	2.85466023016556	3.3746644225256	0.000845276288689512	0.0295982761610937
Ugt3a1	ENSMUSG00000072664	52.7388198965142	5.56261233838293	1.81358788621983	2.24396758338921e-05	0.00239581397875597
Ugt3a2	ENSMUSG00000049152	170.732932790662	7.01494187941608	2.01940846979873	6.82651413716761e-06	0.00106401645175533
Gm21973	ENSMUSG00000094814	24.97085879126	0.842687154989524	1.04746439906275	0.00114392676569236	0.0365279954189802
Agxt2	ENSMUSG00000089678	52.560147076257	5.76160787637109	2.98959754787268	8.00103388705634e-05	0.00568334664230374
Rida	ENSMUSG00000022323	193.314499954873	0.95660016963114	1.27895531416216	0.0016023211922945	0.0467872411233242
Dpys	ENSMUSG00000022304	81.2115862512915	4.13407379039687	2.8239688665935	0.000267977493372641	0.0125872538631888
Sntb1	ENSMUSG00000060429	50.0240793155573	3.00865752141907	0.734068620911199	4.59673324702125e-06	0.000833301548936571
Sqle	ENSMUSG00000022351	74.1222146399821	3.35430811022239	1.19617484148869	4.19488332382377e-05	0.00357860561198555
Slc39a4	ENSMUSG00000063354	15.2250122485951	2.97399150860321	1.55877268593476	0.000154424902874461	0.00866921478943304
Apol7a	ENSMUSG00000010601	40.1185897954728	5.9236855720986	2.66698807741889	5.57467532871941e-05	0.00433299914682167
Apol9a	ENSMUSG00000057346	15.0717337153075	4.95951581932502	1.31322677682846	8.27409970344168e-06	0.00121516499133895
Apol9b	ENSMUSG00000068246	25.320406784164	4.08096552989747	2.18063055112116	0.000156633708199332	0.00873684751215696
Tmprss6	ENSMUSG00000016942	259.777979399434	5.97015375921347	2.13041682558659	2.78514585935434e-05	0.00267497332421462
Cyp2d10	ENSMUSG00000094806	150.715009197772	6.3014076853152	2.30257892388673	2.62689906284047e-05	0.00258282058704026
Cyp2d40	ENSMUSG00000068083	25.3804620246966	2.9072608260166	3.22471458616499	0.000827679190073226	0.0292766279366755
Cyp2d26	ENSMUSG00000022445	257.82557358511	6.22328777671514	2.44412834359274	3.40116375541836e-05	0.00308283608518467
Pnpla5	ENSMUSG00000018868	5.50546894013211	4.13976546307504	2.50114136897181	0.000209158099977176	0.0105506620692834
Pnpla3	ENSMUSG00000041653	41.0622436218174	1.48438370589445	1.11502275286709	0.000309047965231757	0.0139335796345292
Slc38a4	ENSMUSG00000022464	356.512337766442	3.41745115810889	1.7775525447063	0.00015407663331048	0.00866921478943304
Dnajc22	ENSMUSG00000038009	49.8985065665975	4.59299399157523	3.65564784095491	0.000234390015838644	0.011555494180283
Galnt6	ENSMUSG00000037280	4.93935591150477	2.55463759547588	2.45057353120404	0.000799215605980782	0.0284432498791075
Krt8	ENSMUSG00000049382	125.237124153343	5.47588620949052	1.41138286655213	6.008398673734e-06	0.000971259633120008
Krt18	ENSMUSG00000023043	86.9444356009825	3.0102672594944	1.81787774513345	0.000237101418117154	0.0116233126182897
Myh11	ENSMUSG00000018830	58.555431633883	-2.47285649854638	0.454294954649302	3.29455178163276e-08	5.66157287203625e-05
Serpind1	ENSMUSG00000022766	184.923341906244	5.04991405961058	1.40492375750799	1.12634583466232e-05	0.001519519113227
Slc25a1	ENSMUSG00000003528	226.533734305273	1.05206077419236	1.23078557917717	0.00107778136968807	0.034928545952852
Thpo	ENSMUSG00000022847	9.6835833773553	2.10391514596362	1.96565323777324	0.000760732640665219	0.0272969693721584
Ahsg	ENSMUSG00000022868	828.370398808341	5.81001168688001	1.28241508384007	1.01819427484614e-06	0.000402718976480622
Fetub	ENSMUSG00000022871	111.904992582319	4.52040976132984	1.55868142409657	3.54848957856039e-05	0.003199707986305
Hrg	ENSMUSG00000022877	227.940397802572	7.23028355342941	1.89506519702745	3.34926671783689e-06	0.000729324288471108
Kng2	ENSMUSG00000060459	88.3777880248876	2.51498019265245	3.26293213559803	0.00110365636205875	0.0355026463380931
Kng1	ENSMUSG00000022875	400.388364847029	4.89093665185828	3.1556726075165	0.000174029608475584	0.00937658599473866
Cldn1	ENSMUSG00000022512	49.9347036417552	3.99437591928898	2.32283121695227	0.000197637066899385	0.0101459524343658
Hgd	ENSMUSG00000022821	234.708390911478	7.60451407668049	1.84986970840234	1.41538403008345e-06	0.000483279655901382
Plcxd2	ENSMUSG00000087141	16.4723011237041	2.04230896025988	1.81209925064848	0.000650790361427402	0.0243563541073571
Ripk4	ENSMUSG00000005251	8.03663678203187	2.70149136515593	2.17831719182369	0.000521364856883837	0.020621165009885
Plg	ENSMUSG00000059481	539.728640930536	7.14370485796107	1.80441997885497	2.61595574308424e-06	0.000632298302734653
Slc22a1	ENSMUSG00000023829	188.086710146709	2.4315680898173	2.16176009574864	0.00067452130894588	0.0251903312008265
Acat2	ENSMUSG00000023832	70.3027445885171	1.09733822580863	1.01343801016374	0.000487944451151293	0.0194763699160228
Tedc2	ENSMUSG00000024118	66.4462060181345	1.5865157934151	0.944586368944033	0.000147885231907426	0.0084659430621215
Igfals	ENSMUSG00000046070	113.627940953666	1.72627045599708	0.451988898767791	3.99837725521806e-06	0.000818632463206588
Pde9a	ENSMUSG00000041119	32.1559671156392	0.584209331797487	0.785572790219903	0.0012193839749331	0.0385135014805094
Cbs	ENSMUSG00000024039	331.040756033747	5.93929226650074	1.69825110009505	1.04150896737724e-05	0.00143852226660842
Gm17276	ENSMUSG00000097305	17.3116804191346	-2.83302595685267	0.701202245089694	5.00161337132956e-06	0.000879223005063115
Notch3	ENSMUSG00000038146	135.479029911957	-3.15813430294307	0.270961244521632	1.60197306320031e-31	2.7879137218875e-27
Pglyrp2	ENSMUSG00000079563	111.146292059334	3.72971803326479	2.95289377778237	0.000396691510556116	0.0168381033127027
Cyp4f15	ENSMUSG00000073424	58.160161566688	1.72780901944228	2.23511052482183	0.00174910410680944	0.0499830193280864
Cyp4f14	ENSMUSG00000024292	118.549291411689	4.78994846968617	1.85694344406463	5.26741221625613e-05	0.0041603071799448
C4b	ENSMUSG00000073418	413.779733564591	2.26446135360778	0.915521190623895	5.28315742554618e-05	0.0041603071799448
Cfb	ENSMUSG00000090231	489.385537684655	4.27368453494563	0.808320790490285	6.41589833968744e-08	7.97541991468433e-05
Gm20547	ENSMUSG00000092511	500.770085213297	4.18234408663271	0.797847315491589	8.25575800486622e-08	8.97968478491793e-05
C2	ENSMUSG00000024371	55.2570909276597	3.1928874179547	0.553373833851708	5.546785589447e-09	1.6088451602191e-05
Apom	ENSMUSG00000024391	57.8590768831808	7.23613894524272	1.26344036098332	1.63939224857917e-09	7.13258582550583e-06
H2-Q10	ENSMUSG00000067235	573.332030824712	5.07008928528427	1.13160211879317	1.50250225627875e-06	0.000483279655901382
Cdsn	ENSMUSG00000039518	17.6514949853494	1.60656884643213	1.02356230076554	0.000189298966397357	0.00995277919097645
Gnmt	ENSMUSG00000002769	464.687806690607	4.6406431475344	1.16577036232508	5.83243118520596e-06	0.000971259633120008
C3	ENSMUSG00000024164	2190.72264556575	1.79219166928057	0.619464308776348	2.0913418122949e-05	0.00227472634746051
Haao	ENSMUSG00000000673	206.889137759147	6.49228884607741	1.60508359993105	2.96033342467945e-06	0.000692853592569388
Abhd3	ENSMUSG00000002475	87.5453248165168	0.754474502420253	0.767010422324385	0.00052014704791177	0.0206198612182427
Ttr	ENSMUSG00000061808	439.483097961496	5.50507945765294	1.15394177981298	4.75017813404753e-07	0.000233409296170699
Rnf125	ENSMUSG00000033107	65.0664900449493	0.880623555856901	0.956425360208815	0.000731067736380808	0.0267847827710215
Proc	ENSMUSG00000024386	171.955157295728	7.2135672884284	2.00206391144113	4.96886382943928e-06	0.000879223005063115
Slc23a1	ENSMUSG00000024354	45.7443886353878	4.22935231512812	0.724896949099953	3.05125419718982e-09	1.06201953587389e-05
Cdo1	ENSMUSG00000033022	395.714100483791	4.29972910798995	1.07881947576445	6.02746884887438e-06	0.000971259633120008
Gstp3	ENSMUSG00000058216	10.7950146732874	4.25151301002312	2.05017199505145	0.000114723411574786	0.00715602699511108
Slc22a30	ENSMUSG00000052562	36.8037923175772	5.281035984042	2.64093093623891	9.39252547494414e-05	0.00629729143495856
Fads2	ENSMUSG00000024665	299.352989391851	3.26466475157138	1.63042924844857	0.000135713767331663	0.00797914423267879
Fads1	ENSMUSG00000010663	544.271595597154	1.47212995453646	1.21347624204978	0.000420362383075008	0.0175013553891253
Tkfc	ENSMUSG00000034371	223.669110984633	1.87954283645724	1.78148389020136	0.0007664710292602	0.0274462866712248
Gm4952	ENSMUSG00000071633	53.2380192945371	2.9062157427821	3.08153823083915	0.000815315866671231	0.0288980489362107
Glyat	ENSMUSG00000063683	68.2405345756757	5.36495860910623	1.58439885242767	1.47553671456905e-05	0.0017971420960339
Keg1	ENSMUSG00000024694	82.1150101606437	5.59478444717865	3.3620124381156	0.00010574260084623	0.0067408003022965
Gm15962	ENSMUSG00000084981	13.2402696314845	2.97053562773604	2.04527625310881	0.000341971817438224	0.0149531043690387
Aldh1a7	ENSMUSG00000024747	116.784847627864	5.45014901590706	2.65442310806496	8.2557151058308e-05	0.00576684420007021
Gldc	ENSMUSG00000024827	40.4360918859723	1.99604728917417	2.3057341550657	0.00130902918597857	0.0406079053896345
Mbl2	ENSMUSG00000024863	143.195421617548	5.89102395305683	2.66654478171521	5.73306437728429e-05	0.00443188503941405
Papss2	ENSMUSG00000024899	250.039365509947	1.07601813159565	0.603065736326723	7.79863012654388e-05	0.00556227705296079
Rbp4	ENSMUSG00000024990	417.213556745663	6.32176819564226	1.40840621756864	9.53247323086716e-07	0.000394984837230431
Cyp2c29	ENSMUSG00000003053	285.888743944556	6.54867390125566	2.03794198213276	1.26270009230399e-05	0.00163990818704226
Cyp2c38	ENSMUSG00000032808	47.1590606212299	3.30621220687214	3.64252242727024	0.000572968058081564	0.0221094525826906
Cyp2c67	ENSMUSG00000062624	57.6771245985376	2.86623498610597	3.11761481618829	0.000848091897673859	0.0296372355325666
Cyp2c68	ENSMUSG00000074882	54.3463164160871	4.53130747914352	3.70009198379965	0.000243819308601811	0.0118626949288765
Cyp2c37	ENSMUSG00000042248	53.2935277206151	5.4331927880804	3.17100351836459	0.000113782153986577	0.00712284469722445
Cyp2c50	ENSMUSG00000054827	81.8410899424065	3.62361987803532	3.84340203183287	0.000426907030782637	0.017689197754072
Cyp2c70	ENSMUSG00000060613	116.395880374104	4.42571939853121	3.38609960516039	0.000264193302174433	0.0124939022764719
Hoga1	ENSMUSG00000025176	51.4025881600965	3.26895184649737	1.99384697689057	0.000244029465295512	0.0118626949288765
Abcc2	ENSMUSG00000025194	112.321453313451	6.85754278015023	1.63771802744599	1.77380171357766e-06	0.000511743752409917
Cpn1	ENSMUSG00000025196	125.447986132435	7.1638851462541	1.77976504230794	2.23597041186831e-06	0.000579168488131656
Cyp2c23	ENSMUSG00000025197	83.5480028346624	6.6824402403717	2.71509104920992	2.92249193662965e-05	0.00273404519888058
Scd1	ENSMUSG00000037071	2371.80480202105	4.94341238594423	1.11535480693663	1.79373492484083e-06	0.000511743752409917
Cyp17a1	ENSMUSG00000003555	56.2831643018386	4.61173863265854	2.94702174647811	0.000197364468964796	0.0101459524343658
Shtn1	ENSMUSG00000041362	43.4740766480962	0.65772556105321	0.716972112753554	0.000617074345543951	0.0232948911833002
Ebp	ENSMUSG00000031168	159.13955018418	0.887248088877059	0.683453479927882	0.000213744783854262	0.0106906801318464
Otc	ENSMUSG00000031173	149.39258803627	5.67948035733985	2.28949685086363	4.62522649179176e-05	0.003832991268412
Rgn	ENSMUSG00000023070	240.703593167123	5.7773073846982	1.35166148190868	2.20739012653432e-06	0.000579168488131656
F9	ENSMUSG00000031138	67.811780310264	4.43889720918269	3.79639781456828	0.000255265450542639	0.012237974203288
Atp11c	ENSMUSG00000062949	74.4979891428259	0.970938178157717	0.862570274855179	0.000384815438627102	0.016494933690708
P2ry4	ENSMUSG00000044359	36.0334125350447	1.87030170248972	2.41266592389924	0.00168744511633363	0.0487817397999238
Gjb1	ENSMUSG00000047797	222.790713899587	7.23362871736652	1.91224926547146	3.55904148226625e-06	0.000755341450193653
Cldn2	ENSMUSG00000047230	60.0563468452821	4.02947354232332	3.7717184292164	0.000340836899849607	0.0149410190631806
Gm6472	ENSMUSG00000095597	8.23168162951759	-2.11176988808595	2.55513403220338	0.00139694149083558	0.0428010083891049
