# Supplementary material for: Left ventricular hypertrophy and metabolic resetting in the Notch3-deficient adult mouse heart
Source: Sci Rep. 2023 Sep 12;13:15022. doi: 10.1038/s41598-023-42010-7 (PMC10497627; doi:10.1038/s41598-023-42010-7)
Supplement: Supplementary file 3 — Supplementary Table 2. [file 41598_2023_42010_MOESM3_ESM.xls]

## Sheet: enrichment_all sorted by FDR th
Supplemental Table 2. Table of KEGG pathway enrichment analysis of the DEG shown in Fig. 4B.
Enrichment FDR	nGenes	Pathway Genes	Fold Enrichment	Pathway	URL	Genes
9.15250158164415e-70	171	1597	4.78235339220222	Metabolic pathways	http://www.genome.jp/kegg-bin/show_pathway?mmu01100	Pemt Haao Ftcd Acp5 Cyp51 Gstt3 Tat Gnmt Cyp2c29 Cyp17a1 Gstm3 B4galnt1 Sardh Acaa1b Fads1 Chdh Pipox Etnppl Arg1 Vnn3 Hal Pah Pcbd1 Gamt Glyctk Acaca Shmt1 Pygl Gpld1 Elovl2 Srd5a1 Acot12 Hmgcr Acox2 Dpys Sqle Hgd Rgn Acat2 Cbs Fads2 Keg1 Aldh1a7 Gldc Papss2 Pcyt2 Fasn Hoga1 Cyp2c23 Cyp2e1 Urah Asl Gsta3 Cps1 Agxt Acmsd Upp2 Kynu Hao1 Pck1 Car3 Ahcy Acss2 Lrat Tdo2 Cth Uox Gale Cyp4a14 Khk Ugt2b…
3.65002558724993e-32	35	91	17.1781789638932	Complement and coagulation cascades	http://www.genome.jp/kegg-bin/show_pathway?mmu04610	C8g Vtn F12 Cpb2 C9 Serpind1 Kng1 C3 C2 Proc Mbl2 C4bp F5 Serpinc1 Hc F2 Fga Masp2 F9 F7 F10 Fgb Cfhr2 Mbl1 Serpinf2 Cfhr1 Cfi Plg Kng2 Serpina1a Serpina1d Serpina1b C4b Serpina1c Cfb
9.00651395598839e-30	34	97	15.655165158847	Retinol metabolism	http://www.genome.jp/kegg-bin/show_pathway?mmu00830	Cyp2c29 Aldh1a7 Cyp2c23 Lrat Cyp4a14 Ugt2b34 Cyp3a25 Cyp3a13 Cyp1a2 Cyp2c38 Ugt2b1 Rdh7 Cyp2c37 Ugt1a6a Ugt2b5 Cyp2c50 Rdh9 Cyp2a12 Cyp2c70 Cyp4a10 Rdh11 Rdh16 Ugt2b36 Adh1 Rdh16f2 Cyp2c68 Ugt1a8 Ugt1a5 Ugt1a1 Ugt1a7c Ugt1a6b Ugt1a10 Ugt1a2 Ugt1a9
9.34124958165097e-27	31	91	15.2149585108769	Steroid hormone biosynthesis	http://www.genome.jp/kegg-bin/show_pathway?mmu00140	Cyp2c29 Cyp17a1 Srd5a1 Cyp2d26 Cyp2c23 Cyp2e1 Ugt2b34 Cyp3a25 Cyp3a13 Hsd17b2 Cyp1a2 Cyp2c38 Ugt2b1 Akr1d1 Cyp2c37 Ugt2b5 Cyp2c50 Cyp2c70 Hsd3b3 Cyp2d40 Ugt2b36 Cyp2c68 Ugt1a8 Ugt1a5 Ugt1a1 Ugt1a7c Ugt1a6b Ugt1a10 Ugt1a2 Ugt1a9 Cyp2d10
2.78121800270335e-25	29	84	15.4194606413994	Chemical carcinogenesis	http://www.genome.jp/kegg-bin/show_pathway?mmu05204	Gstt3 Cyp2c29 Gstm3 Cyp2c23 Cyp2e1 Gsta3 Ugt2b34 Cyp3a25 Cyp3a13 Sult2a8 Cyp1a2 Cyp2c38 Ugt2b1 Cyp2c37 Ugt2b5 Cyp2c50 Gstp3 Cyp2c70 Gstm6 Ugt2b36 Cyp2c68 Ugt1a8 Ugt1a5 Ugt1a1 Ugt1a7c Ugt1a6b Ugt1a10 Ugt1a2 Ugt1a9
9.90654698404199e-23	28	92	13.5931677018634	Drug metabolism	http://www.genome.jp/kegg-bin/show_pathway?mmu00983	Gstt3 Gstm3 Dpys Cyp2e1 Gsta3 Upp2 Ugt2b34 Ces1f Ces2e Upb1 Ugt2b1 Ugt1a6a Ugt2b5 Ces2a Ces1c Gstp3 Ces2c Ces1e Gstm6 Ugt2b36 Ugt1a8 Ugt1a5 Ugt1a1 Ugt1a7c Ugt1a6b Ugt1a10 Ugt1a2 Ugt1a9
3.33522584944953e-19	26	100	11.6124489795918	Bile secretion	http://www.genome.jp/kegg-bin/show_pathway?mmu04976	Slc10a1 Hmgcr Slc10a2 Slc22a1 Abcc2 Abcb11 Ugt2b34 Slco1b2 Sult2a8 Slc27a5 Aqp9 Ugt2b1 Baat Nr1h4 Ugt1a6a Ugt2b5 Acnat2 Ugt2b36 Ugt1a8 Ugt1a5 Ugt1a1 Ugt1a7c Ugt1a6b Ugt1a10 Ugt1a2 Ugt1a9
8.2861481045704e-18	22	73	13.4601621470506	Metabolism of xenobiotics by cytochrome P450	http://www.genome.jp/kegg-bin/show_pathway?mmu00980	Gstt3 Gstm3 Cyp2e1 Gsta3 Ugt2b34 Sult2a8 Cyp1a2 Ugt2b1 Cyp2f2 Ugt2b5 Gstp3 Gstm6 Ugt2b36 Adh1 Ugt1a8 Ugt1a5 Ugt1a1 Ugt1a7c Ugt1a6b Ugt1a10 Ugt1a2 Ugt1a9
2.17046538500241e-14	26	154	7.54055128544924	Biosynthesis of cofactors	http://www.genome.jp/kegg-bin/show_pathway?mmu01240	Haao Shmt1 Rgn Kynu Tdo2 Ugt2b34 Hpd Qprt Gulo Ugt2b1 Gch1 Mat1a Aspdh Pklr Ugt1a6a Ugt2b5 Rdh11 Ugt2b36 Ugt1a8 Ugt1a5 Ugt1a1 Ugt1a7c Ugt1a6b Ugt1a10 Ugt1a2 Ugt1a9
2.65891798193959e-14	14	31	20.1705069124424	Ascorbate and aldarate metabolism	http://www.genome.jp/kegg-bin/show_pathway?mmu00053	Rgn Ugt2b34 Gulo Ugt2b1 Ugt2b5 Ugt2b36 Ugt1a8 Ugt1a5 Ugt1a1 Ugt1a7c Ugt1a6b Ugt1a10 Ugt1a2 Ugt1a9
6.82046415307062e-14	15	40	16.7487244897959	Glycine, serine and threonine metabolism	http://www.genome.jp/kegg-bin/show_pathway?mmu00260	Gnmt Sardh Chdh Pipox Gamt Glyctk Shmt1 Cbs Gldc Agxt Cth Sds Dmgdh Bhmt Agxt2
5.19135208830367e-12	13	35	16.5892128279883	Pentose and glucuronate interconversions	http://www.genome.jp/kegg-bin/show_pathway?mmu00040	Ugt2b34 Xylb Ugt2b1 Ugt2b5 Ugt2b36 Ugt1a8 Ugt1a5 Ugt1a1 Ugt1a7c Ugt1a6b Ugt1a10 Ugt1a2 Ugt1a9
6.4424149836261e-10	13	49	11.8494377342774	Cholesterol metabolism	http://www.genome.jp/kegg-bin/show_pathway?mmu04979	Apoh Apoc2 Apoa2 Apob Abcb11 Angptl3 Apoa4 Apoc3 Apoa1 Lipc Lcat Apoc1 Pcsk9
1.78459611448018e-09	12	43	12.4641670621737	Porphyrin and chlorophyll metabolism	http://www.genome.jp/kegg-bin/show_pathway?mmu00860	Ugt2b34 Ugt2b1 Ugt2b5 Ugt2b36 Ugt1a8 Ugt1a5 Ugt1a1 Ugt1a7c Ugt1a6b Ugt1a10 Ugt1a2 Ugt1a9
1.81379890543397e-09	16	89	8.02935106626921	PPAR signaling pathway	http://www.genome.jp/kegg-bin/show_pathway?mmu03320	Apoa2 Acaa1b Acox2 Fads2 Slc27a2 Pck1 Cyp4a14 Slc27a5 Apoa5 Apoc3 Apoa1 Scd1 Cyp8b1 Fabp1 Cyp4a10 Hmgcs1
8.38450809438268e-09	12	49	10.9379425239484	Linoleic acid metabolism	http://www.genome.jp/kegg-bin/show_pathway?mmu00591	Cyp2c29 Cyp2c23 Cyp2e1 Cyp3a25 Cyp3a13 Cyp1a2 Cyp2c38 Cyp2c37 Cyp2j5 Cyp2c50 Cyp2c70 Cyp2c68
2.20691108893239e-07	13	78	7.44387755102041	Biosynthesis of amino acids	http://www.genome.jp/kegg-bin/show_pathway?mmu01230	Arg1 Pah Shmt1 Cbs Asl Cps1 Cth Sds Otc Mat1a Pklr Nags Ass1
1.92051862003546e-06	7	20	15.6321428571429	Arginine biosynthesis	http://www.genome.jp/kegg-bin/show_pathway?mmu00220	Arg1 Asl Cps1 Otc Gls2 Nags Ass1
2.21122223163969e-06	10	52	8.58908948194662	Cysteine and methionine metabolism	http://www.genome.jp/kegg-bin/show_pathway?mmu00270	Tat Cbs Ahcy Cth Sds Cdo1 Mat1a Bhmt2 Bhmt Agxt2
6.96300953877918e-06	8	34	10.5090036014406	Biosynthesis of unsaturated fatty acids	http://www.genome.jp/kegg-bin/show_pathway?mmu01040	Acaa1b Fads1 Elovl2 Fads2 Scd1 Baat Elovl6 Acnat2
2.98773651953419e-05	11	85	5.77995198079232	Arachidonic acid metabolism	http://www.genome.jp/kegg-bin/show_pathway?mmu00590	Cyp2c29 Cyp2c23 Cyp2e1 Cyp4a14 Cyp2c38 Cyp2c37 Cyp2j5 Cyp2c50 Cyp2c70 Cyp4a10 Cyp2c68
2.98773651953419e-05	13	120	4.83852040816326	Carbon metabolism	http://www.genome.jp/kegg-bin/show_pathway?mmu01200	Glyctk Shmt1 Rgn Acat2 Gldc Cps1 Agxt Hao1 Acss2 Sds Tkfc Pklr Fbp1
3.4236773357534e-05	6	20	13.3989795918367	Steroid biosynthesis	http://www.genome.jp/kegg-bin/show_pathway?mmu00100	Cyp51 Sqle Ebp Msmo1 Sc5d Dhcr24
4.04797948056072e-05	7	31	10.0852534562212	Glyoxylate and dicarboxylate metabolism	http://www.genome.jp/kegg-bin/show_pathway?mmu00630	Glyctk Shmt1 Acat2 Hoga1 Agxt Hao1 Acss2
5.87439055273295e-05	6	22	12.1808905380334	Phenylalanine metabolism	http://www.genome.jp/kegg-bin/show_pathway?mmu00360	Tat Pah Keg1 Hpd Glyat Gm4952
7.83564038792531e-05	9	62	6.48337722185649	Fatty acid metabolism	http://www.genome.jp/kegg-bin/show_pathway?mmu01212	Acaa1b Fads1 Acaca Elovl2 Acat2 Fads2 Fasn Scd1 Elovl6
0.000132699668737643	8	51	7.00600240096038	Tryptophan metabolism	http://www.genome.jp/kegg-bin/show_pathway?mmu00380	Haao Acat2 Acmsd Kynu Tdo2 Cyp1a2 Aldh8a1 Aadat
0.000190726784977477	6	27	9.92517006802721	Maturity onset diabetes of the young	http://www.genome.jp/kegg-bin/show_pathway?mmu04950	Hnf4a Nr5a2 Slc2a2 Hnf1a Foxa3 Pklr
0.000204329037505425	12	126	4.2536443148688	Inflammatory mediator regulation of TRP channels	http://www.genome.jp/kegg-bin/show_pathway?mmu04750	Cyp2c29 Kng1 Cyp2c23 Cyp4a14 Cyp2c38 Cyp2c37 Cyp2j5 Cyp2c50 Kng2 Cyp2c70 Cyp4a10 Cyp2c68
0.00027368769377576	5	18	12.406462585034	Primary bile acid biosynthesis	http://www.genome.jp/kegg-bin/show_pathway?mmu00120	Slc27a5 Akr1d1 Baat Cyp8b1 Acnat2
0.000361475891792898	7	44	7.10551948051948	Pyruvate metabolism	http://www.genome.jp/kegg-bin/show_pathway?mmu00620	Acaca Acot12 Acat2 Pck1 Acss2 Pklr Adh1
0.000385334321382737	11	115	4.27213842058562	Staphylococcus aureus infection	http://www.genome.jp/kegg-bin/show_pathway?mmu05150	Krt18 C3 C2 Mbl2 Hc Masp2 Mbl1 Cfi Plg C4b Cfb
0.000775813923515704	10	104	4.29454474097331	Glucagon signaling pathway	http://www.genome.jp/kegg-bin/show_pathway?mmu04922	Acaca Pygl Gcgr Pck1 Slc2a2 Gys2 Pde3b Creb3l3 Fbp1 G6pc
0.000860056802714969	9	86	4.67406264831514	Peroxisome	http://www.genome.jp/kegg-bin/show_pathway?mmu04146	Acaa1b Pipox Acox2 Hacl1 Agxt Hao1 Slc27a2 Baat Acnat2
0.00105089943100705	5	24	9.30484693877551	Vitamin digestion and absorption	http://www.genome.jp/kegg-bin/show_pathway?mmu04977	Apob Slc23a1 Lrat Apoa4 Apoa1
0.00111081985203809	6	38	7.05209452201933	Alanine, aspartate and glutamate metabolism	http://www.genome.jp/kegg-bin/show_pathway?mmu00250	Asl Cps1 Agxt Gls2 Ass1 Agxt2
0.00111081985203809	11	131	3.75035052188814	Serotonergic synapse	http://www.genome.jp/kegg-bin/show_pathway?mmu04726	Cyp2c29 Cyp2d26 Cyp2c23 Cyp2c38 Cyp2c37 Cyp2j5 Cyp2c50 Cyp2c70 Cyp2d40 Cyp2c68 Cyp2d10
0.00119990835144689	8	72	4.96258503401361	Glutathione metabolism	http://www.genome.jp/kegg-bin/show_pathway?mmu00480	Gstt3 Gstm3 Gsta3 Nat8f2 Ggt6 Nat8f1 Gstp3 Gstm6
0.00186165816216641	6	42	6.38046647230321	Fat digestion and absorption	http://www.genome.jp/kegg-bin/show_pathway?mmu04975	Apob Acat2 Mttp Apoa4 Apoa1 Fabp1
0.00198842006655735	5	28	7.97558309037901	Butanoate metabolism	http://www.genome.jp/kegg-bin/show_pathway?mmu00650	Acat2 Aacs Acsm3 Acsm1 Hmgcs1
0.00265599626451624	10	124	3.60187623436471	AMPK signaling pathway	http://www.genome.jp/kegg-bin/show_pathway?mmu04152	Hnf4a Acaca Hmgcr Fasn Pck1 Gys2 Creb3l3 Scd1 Fbp1 G6pc
0.00415251295624556	9	109	3.68779254821195	Insulin resistance	http://www.genome.jp/kegg-bin/show_pathway?mmu04931	Pygl Slc27a2 Pck1 Slc2a2 Gys2 Slc27a5 Agt Creb3l3 G6pc
0.00616098124038966	10	139	3.2131845543973	Alcoholic liver disease	http://www.genome.jp/kegg-bin/show_pathway?mmu04936	Acaca C3 C2 Fasn Cyp2e1 Hc Scd1 Fabp1 C4b Adh1
0.00804219925799271	4	23	7.76752440106477	Terpenoid backbone biosynthesis	http://www.genome.jp/kegg-bin/show_pathway?mmu00900	Hmgcr Acat2 Idi1 Hmgcs1
0.00850538127345784	5	39	5.72605965463108	Tyrosine metabolism	http://www.genome.jp/kegg-bin/show_pathway?mmu00350	Tat Hgd Hpd Fah Adh1
0.0103287896908957	7	80	3.90803571428571	Platinum drug resistance	http://www.genome.jp/kegg-bin/show_pathway?mmu01524	Gstt3 Gstm3 Atp7b Abcc2 Gsta3 Gstp3 Gstm6
0.0107159052571112	13	231	2.51351709514975	Coronavirus disease	http://www.genome.jp/kegg-bin/show_pathway?mmu05171	C8g C9 C3 C2 Mbl2 Hc F2 Fga Masp2 Fgb Mbl1 C4b Cfb
0.0168489300947579	6	66	4.06029684601113	Glycolysis / Gluconeogenesis	http://www.genome.jp/kegg-bin/show_pathway?mmu00010	Pck1 Acss2 Pklr Fbp1 Adh1 G6pc
0.0182853102603514	9	138	2.91282165039929	Insulin signaling pathway	http://www.genome.jp/kegg-bin/show_pathway?mmu04910	Acaca Pygl Fasn Pck1 Gys2 Pde3b Pklr Fbp1 G6pc
0.027047541262584	5	52	4.29454474097331	Fatty acid degradation	http://www.genome.jp/kegg-bin/show_pathway?mmu00071	Acaa1b Acat2 Cyp4a14 Cyp4a10 Adh1
0.027047541262584	4	33	5.41372912801484	Starch and sucrose metabolism	http://www.genome.jp/kegg-bin/show_pathway?mmu00500	Pygl Gys2 Mgam G6pc
0.0274028050313257	6	74	3.62134583563155	Thyroid hormone synthesis	http://www.genome.jp/kegg-bin/show_pathway?mmu04918	Iyd Asgr1 Alb Creb3l3 Asgr2 Ttr
0.0303733985505868	5	54	4.13548752834467	Arginine and proline metabolism	http://www.genome.jp/kegg-bin/show_pathway?mmu00330	Arg1 Gamt Hoga1 Prodh2 Agmat
0.0342710450474063	5	56	3.9877915451895	Valine, leucine and isoleucine degradation	http://www.genome.jp/kegg-bin/show_pathway?mmu00280	Acaa1b Acat2 Aacs Agxt2 Hmgcs1
0.0342710450474063	3	19	7.05209452201933	One carbon pool by folate	http://www.genome.jp/kegg-bin/show_pathway?mmu00670	Ftcd Shmt1 Aldh1l1
0.0501273655448751	5	62	3.60187623436471	Lysine degradation	http://www.genome.jp/kegg-bin/show_pathway?mmu00310	Pipox Acat2 Aass Hykk Aadat
0.0501273655448751	3	22	6.0904452690167	Proximal tubule bicarbonate reclamation	http://www.genome.jp/kegg-bin/show_pathway?mmu04964	Slc25a10 Pck1 Gls2
0.0765707606344931	3	26	5.15345368916797	Histidine metabolism	http://www.genome.jp/kegg-bin/show_pathway?mmu00340	Ftcd Hal Uroc1
0.0765707606344931	3	26	5.15345368916797	Folate biosynthesis	http://www.genome.jp/kegg-bin/show_pathway?mmu00790	Pah Pcbd1 Gch1
0.105905890727654	5	76	2.93837271750806	Pertussis	http://www.genome.jp/kegg-bin/show_pathway?mmu05133	C3 C2 C4bp Hc C4b
0.115111013153521	8	163	2.19206210091399	Tight junction	http://www.genome.jp/kegg-bin/show_pathway?mmu04530	Myh11 Slc9a3r1 Ocln Cldn1 Cd1d1 Tjp3 Cldn2 Cldn3
0.120172674694729	4	54	3.30839002267574	Mineral absorption	http://www.genome.jp/kegg-bin/show_pathway?mmu04978	Atp7b Trf 1300017J02Rik Slc39a4
0.124286084504459	3	32	4.18718112244898	Galactose metabolism	http://www.genome.jp/kegg-bin/show_pathway?mmu00052	Gale Mgam G6pc
0.132471258687532	3	33	4.06029684601113	Pentose phosphate pathway	http://www.genome.jp/kegg-bin/show_pathway?mmu00030	Glyctk Rgn Fbp1
0.136170582098774	4	57	3.13426423200859	Pyrimidine metabolism	http://www.genome.jp/kegg-bin/show_pathway?mmu00240	Dpys Upp2 Upb1 Entpd8
0.156073989095194	7	145	2.15615763546798	Fluid shear stress and atherosclerosis	http://www.genome.jp/kegg-bin/show_pathway?mmu05418	Gstt3 Gstm3 Sdc1 Gsta3 Gstp3 Gstm6 Ass1
0.157944949663723	3	36	3.7219387755102	Fructose and mannose metabolism	http://www.genome.jp/kegg-bin/show_pathway?mmu00051	Khk Tkfc Fbp1
0.166572963938741	4	62	2.88150098749177	Glycerolipid metabolism	http://www.genome.jp/kegg-bin/show_pathway?mmu00561	Glyctk Lipc Tkfc Pnpla3
0.166572963938741	3	37	3.62134583563155	African trypanosomiasis	http://www.genome.jp/kegg-bin/show_pathway?mmu05143	Kng1 Apoa1 Kng2
0.172424844920799	4	63	2.8357628765792	Ovarian steroidogenesis	http://www.genome.jp/kegg-bin/show_pathway?mmu04913	Cyp17a1 Hsd17b2 Cyp2j5 Hsd3b3
0.176228031757023	2	17	5.25450180072029	Nitrogen metabolism	http://www.genome.jp/kegg-bin/show_pathway?mmu00910	Cps1 Car3
0.188495317758932	3	40	3.34974489795918	Nicotinate and nicotinamide metabolism	http://www.genome.jp/kegg-bin/show_pathway?mmu00760	Qprt Nnmt Aspdh
0.188495317758932	3	40	3.34974489795918	Ferroptosis	http://www.genome.jp/kegg-bin/show_pathway?mmu04216	Trf 1300017J02Rik Slc39a8
