# Supplementary material for: Left ventricular hypertrophy and metabolic resetting in the Notch3-deficient adult mouse heart
Source: Sci Rep. 2023 Sep 12;13:15022. doi: 10.1038/s41598-023-42010-7 (PMC10497627; doi:10.1038/s41598-023-42010-7)
Supplement: Supplementary file 4 — Supplementary Table 3. [file 41598_2023_42010_MOESM4_ESM.xls]

## Sheet: enrichment_all Jensen disease p
Supplemental Table 3 .Table of Jensen disease pathway enrichment analysis of the DEG as shown in Supplemental Fig. 2.
Enrichment FDR	nGenes	Pathway Genes	Fold Enrichment	Pathway	URL	Genes
8.4957715694426e-16	31	188	7.36468736430742	Coronary artery disease	https://amp.pharm.mssm.edu/Enrichr	Apoh Pon1 Apoc2 Apoa2 Apob Hmgcr Cpb2 Ahsg Kng1 Apom Serpinc1 F2 Mttp Spp1 Alb F7 F10 Agt Apoa5 Apoa4 Apoc3 Apoa1 Lipc Fgb Lcat Crp Serpinf2 Apoc1 Pcsk9 Plg Mgam
3.45433009129084e-15	21	78	12.0247252747253	Fatty liver disease	https://amp.pharm.mssm.edu/Enrichr	Rarres2 Acaca Apob Hmgcr Ahsg Krt18 Rbp4 Fasn Cyp2e1 Slc27a2 Pck1 Mttp Alb Apoc3 Tm6sf2 Crp Baat Pnpla3 Nr1h4 Hamp Fabp1
7.77457587832824e-09	24	212	5.05621871390065	Cerebrovascular disease	https://amp.pharm.mssm.edu/Enrichr	Apoh Pon1 Slc1a2 Apob Ocln Hmgcr Cpb2 Kng1 F5 Serpinc1 F2 Alb F7 F10 Agt Apoa1 Fgb Crp Notch3 Serpinf2 Pcsk9 Plg Ttr Mgam
7.97694184666195e-09	11	34	14.4498799519808	Pulmonary embolism	https://amp.pharm.mssm.edu/Enrichr	Apoh F5 Serpinc1 F2 Alb F7 F10 Crp Serpinf2 Nlrp6 Plg
9.70453247529053e-09	10	27	16.5419501133787	Hyperhomocysteinemia	https://amp.pharm.mssm.edu/Enrichr	Pon1 Gnmt Cbs Serpinc1 F2 Ahcy Cth Alb Crp Bhmt
9.11224286763553e-08	9	25	16.0787755102041	Bilirubin metabolic disorder	https://amp.pharm.mssm.edu/Enrichr	Abcc2 Abcb11 F2 Alb Hp Gls2 Ugt1a5 Ugt1a1 Ugt1a9
2.37344478751533e-07	8	20	17.865306122449	Hepatocellular carcinoma	https://amp.pharm.mssm.edu/Enrichr	Tat Gnmt Asgr1 Rgn Fah Mat1a Pnpla3 G6pc
1.07739747072912e-06	23	263	3.90591293551641	Hypertension	https://amp.pharm.mssm.edu/Enrichr	Apoh Pon1 Cyp17a1 Pah Igfbp1 Apob Kng1 Serpinc1 F2 Enpep Cth Ambp Spp1 Alb F7 Agt Apoa1 Gc Crp Gls2 Plg Mgam Ang
1.73753606434802e-06	11	58	8.47061928219564	Cholestasis	https://amp.pharm.mssm.edu/Enrichr	Slc10a1 Ocln Slc10a2 Abcc2 Abcb11 F2 Alb Akr1d1 Baat Nr1h4 Cyp8b1
1.35321626957423e-05	11	71	6.91966082207531	Vascular disease	https://amp.pharm.mssm.edu/Enrichr	Apob F12 Kng1 Hrg Proc F5 F7 Apoa5 Lipc Apoc1 Gckr
1.44808090547562e-05	9	45	8.93265306122449	Atherosclerosis	https://amp.pharm.mssm.edu/Enrichr	Apob Cbs Cps1 Fga Fgb Fgg Apoc1 Gckr Plg
1.74175976609714e-05	6	16	16.7487244897959	Orotic aciduria	https://amp.pharm.mssm.edu/Enrichr	Ftcd Dpys Asl Aass Upb1 Ass1
1.74175976609714e-05	6	16	16.7487244897959	Protein C deficiency	https://amp.pharm.mssm.edu/Enrichr	Serpind1 Hrg Proc F2 F7 Plg
2.28883084315272e-05	6	17	15.7635054021609	Argininosuccinic aciduria	https://amp.pharm.mssm.edu/Enrichr	Asl Cth Otc Slc25a15 Nags Ass1
2.28883084315272e-05	6	17	15.7635054021609	Pellagra	https://amp.pharm.mssm.edu/Enrichr	Haao Acmsd Kynu Qprt Nnmt Leap2
4.815344178335e-05	7	29	10.7807881773399	Lipid metabolism disorder	https://amp.pharm.mssm.edu/Enrichr	Fads1 Apob Hmgcr Hnf1a Lipc Apoc1 Gckr
7.06808493007722e-05	11	88	5.58290816326531	Thrombocytopenia	https://amp.pharm.mssm.edu/Enrichr	Apoh Thpo C3 Serpinc1 F2 Alb F7 Hp Crp Cfi Plg
0.000133633386788465	17	217	3.49896548481144	Cardiovascular system disease	https://amp.pharm.mssm.edu/Enrichr	Apob Slc17a4 Hmgcr Fads2 F5 Abcb11 Hnf1a Aass Apoa5 Apoa4 Lipc Cyp1a2 Stab2 Crp Apoc1 Pcsk9 Gckr
0.000178771316637476	9	64	6.28077168367347	Hypoglycemia	https://amp.pharm.mssm.edu/Enrichr	Hnf4a Igfbp1 Gcgr Slc2a2 Alb Gys2 Igfbp2 Gls2 G6pc
0.000208939169801272	11	100	4.91295918367347	Hyperglycemia	https://amp.pharm.mssm.edu/Enrichr	Igfbp1 Apob Rbp4 Gcgr Pck1 Slc2a2 Alb Hnf1a Crp Gls2 G6pc
0.000612552739508794	6	30	8.93265306122449	Calcinosis	https://amp.pharm.mssm.edu/Enrichr	Ahsg Agxt Spp1 Abcc6 Slc26a1 Mgam
0.00250103264371937	11	133	3.6939542734387	Diarrhea	https://amp.pharm.mssm.edu/Enrichr	Ocln Slc10a2 Abcc2 F2 Alb Crp Ttr Slc39a4 Mgam Ugt1a1 Ugt1a9
0.00250103264371937	5	25	8.93265306122449	Maturity-onset diabetes of the young	https://amp.pharm.mssm.edu/Enrichr	Hnf4a Pcbd1 Slc2a2 Hnf1a Gckr
0.00286703153286203	5	26	8.58908948194662	Metabolic syndrome X	https://amp.pharm.mssm.edu/Enrichr	Fads1 Apob Fads2 Lipc Gckr
0.00392810976786731	4	16	11.1658163265306	Purpura	https://amp.pharm.mssm.edu/Enrichr	Thpo Serpinc1 F2 Cdsn
0.00392810976786731	5	28	7.97558309037901	Thalassemia	https://amp.pharm.mssm.edu/Enrichr	Tmprss6 Tfr2 Hp Hamp Ugt1a1
0.00485938772173191	4	17	10.5090036014406	Phenylketonuria	https://amp.pharm.mssm.edu/Enrichr	Pah Pcbd1 Nipsnap1 Gch1
0.00842629173310464	6	50	5.35959183673469	Vasculitis	https://amp.pharm.mssm.edu/Enrichr	Apoh Serpinc1 F2 Alb Crp Cdsn
0.00873269069784907	4	20	8.93265306122449	Homocystinuria	https://amp.pharm.mssm.edu/Enrichr	Serpinc1 Cth Mat1a Bhmt
0.00970388311786576	6	52	5.15345368916797	Hyperinsulinism	https://amp.pharm.mssm.edu/Enrichr	Hnf4a Igfbp1 Apob Slc2a2 Crp G6pc
0.00991428374583108	4	21	8.50728862973761	Brain edema	https://amp.pharm.mssm.edu/Enrichr	Slc1a2 Ocln Kng1 Aqp9
0.0107752614458754	7	73	4.28277886497065	Pancreatitis	https://amp.pharm.mssm.edu/Enrichr	Apoc2 Kng1 Serpinc1 Alb Apoa5 Crp Cldn2
0.0174948601341492	13	229	2.53546920951787	Type 2 diabetes mellitus	https://amp.pharm.mssm.edu/Enrichr	Fads1 Tmprss6 Hnf4a Apob Sec16b Abcb11 Slc2a2 Hnf1a Lipc Slc44a3 Apoc1 Gckr Cfb
0.029397435359747	6	66	4.06029684601113	Lupus erythematosus	https://amp.pharm.mssm.edu/Enrichr	Apoh C3 Mbl2 Dnase1l3 Serpinc1 F2
0.0343046902473292	4	30	5.95510204081633	Arthropathy	https://amp.pharm.mssm.edu/Enrichr	Hgd F9 Slco2a1 Crp
0.0360936520226917	3	16	8.37436224489796	Angioedema	https://amp.pharm.mssm.edu/Enrichr	F12 Kng1 Cpn1
0.0360936520226917	3	16	8.37436224489796	Cholangitis	https://amp.pharm.mssm.edu/Enrichr	Abcb11 F2 Alb
0.0360936520226917	3	16	8.37436224489796	Progressive relapsing multiple sclerosis	https://amp.pharm.mssm.edu/Enrichr	Mbl2 Masp2 Pglyrp2
0.0360936520226917	3	16	8.37436224489796	Varicose veins	https://amp.pharm.mssm.edu/Enrichr	Serpinc1 F2 Alb
0.042029430152829	3	17	7.88175270108043	Von Willebrand's disease	https://amp.pharm.mssm.edu/Enrichr	F2 F9 F7
0.0483967896515686	3	18	7.44387755102041	Glycogen storage disease	https://amp.pharm.mssm.edu/Enrichr	Pygl Gys2 G6pc
0.0538988844064451	3	19	7.05209452201933	Portal hypertension	https://amp.pharm.mssm.edu/Enrichr	Thpo F2 Alb
0.0538988844064451	5	56	3.9877915451895	Tetanus	https://amp.pharm.mssm.edu/Enrichr	Itih4 C3 Enpep Alb Mgam
0.0638856261499288	4	38	4.70139634801289	Rickets	https://amp.pharm.mssm.edu/Enrichr	Slc2a2 Spp1 Fah Gc
0.0881197536540509	3	23	5.82564330079858	Hemochromatosis	https://amp.pharm.mssm.edu/Enrichr	Tmprss6 Tfr2 Hamp
0.0948499755594467	3	24	5.58290816326531	Hyperandrogenism	https://amp.pharm.mssm.edu/Enrichr	Cyp17a1 Igfbp1 Crp
0.0948499755594467	3	24	5.58290816326531	Liver disease	https://amp.pharm.mssm.edu/Enrichr	Pzp Aldh8a1 Pnpla3
0.110832931494673	3	26	5.15345368916797	Amyloidosis	https://amp.pharm.mssm.edu/Enrichr	Fga Apoa1 Ttr
0.110832931494673	3	26	5.15345368916797	Chondrodysplasia punctata	https://amp.pharm.mssm.edu/Enrichr	Ebp Msmo1 Dhcr24
0.110832931494673	3	26	5.15345368916797	Hyperuricemia	https://amp.pharm.mssm.edu/Enrichr	Alb Crp G6pc
0.120255457107653	3	27	4.96258503401361	Glycine encephalopathy	https://amp.pharm.mssm.edu/Enrichr	Glyctk Gldc Slc6a9
0.127499819159876	4	49	3.64598084131612	Hemolytic anemia	https://amp.pharm.mssm.edu/Enrichr	Tmprss6 Mtarc1 Tfr2 Insc
0.127499819159876	3	28	4.7853498542274	Nephrolithiasis	https://amp.pharm.mssm.edu/Enrichr	Hoga1 Rccd1 Slc26a1
0.132410786000206	3	29	4.62033779028853	Hyperphosphatemia	https://amp.pharm.mssm.edu/Enrichr	Ahsg Spp1 Alb
0.132410786000206	3	29	4.62033779028853	Polyneuropathy	https://amp.pharm.mssm.edu/Enrichr	Alb Gjb1 Ttr
0.132410786000206	3	29	4.62033779028853	Vaccinia	https://amp.pharm.mssm.edu/Enrichr	Itih4 Ahcy Enpep
0.142201512673409	3	30	4.46632653061224	Peritonitis	https://amp.pharm.mssm.edu/Enrichr	F2 Alb Crp
0.15222074827313	3	31	4.32225148123766	Hypercalcemia	https://amp.pharm.mssm.edu/Enrichr	Acp5 Alb Mgam
0.170650055237244	6	109	2.45852836547463	Dementia	https://amp.pharm.mssm.edu/Enrichr	Itih4 Cbs Alb Crp Notch3 Ttr
0.172886218965084	3	33	4.06029684601113	Periodontal disease	https://amp.pharm.mssm.edu/Enrichr	Alb Serpinf2 Plg
0.18054406997518	3	34	3.94087635054022	Exanthem	https://amp.pharm.mssm.edu/Enrichr	F2 Alb Crp
0.18054406997518	3	34	3.94087635054022	Leukopenia	https://amp.pharm.mssm.edu/Enrichr	F2 Alb Crp
