# Supplementary material for: Left ventricular hypertrophy and metabolic resetting in the Notch3-deficient adult mouse heart
Source: Sci Rep. 2023 Sep 12;13:15022. doi: 10.1038/s41598-023-42010-7 (PMC10497627; doi:10.1038/s41598-023-42010-7)
Supplement: Supplementary file 5 — Supplementary Table 4. [file 41598_2023_42010_MOESM5_ESM.xlsx]

## Sheet: Sheet2
Supplemental Table 4. List of primary and secondary antibodies
Primary Antibody	Species	Cat. No	Company	Usage
α-actinin	mouse	PA5-27863	Thermo fisher Scientific	1:200
α-SMA cy3	mouse	C6198	Sigma Aldrich	1:300
β-gal	chicken	AB9361	Abcam	1:200
CD31	rat	553370	BD Biosciences	1:200
CD36	goat	AF2519	R&D systems	1:100
DAPI	/	564807	BD Biosciences	1:5000
GLUT-1	rabbit	071401	Merk Millipore	1:100
KI67	rabbit	AB1667	Abcam	1:100
N-cadherin	mouse	AB98952	Abcam	1:100
WGA 488	/	W11261	Thermo fisher Scientific	1-10μg/ml
Secondary Antibody	Species	Cat. No	Company	Usage
Alexa Fluor 488	donkey anti-rabbit	A21206	Thermo fisher Scientific	1:400
Alexa Fluor 556	donkey anti-mouse	A10036	Thermo fisher Scientific	1:400
Alexa Fluor 488	donkey anti-chicken	A79848	Thermo fisher Scientific	1:400
Alexa Fluor 647	donkey anti-mouse	A31571	Thermo fisher Scientific	1:400
Alexa Fluor 546	donkey anti-rat	A78945	Thermo fisher Scientific	1:400
Alexa Fluor 488	donkey anti-goat	A11055	Thermo fisher Scientific	1:400
