# Supplementary material for: Left ventricular hypertrophy and metabolic resetting in the Notch3-deficient adult mouse heart
Source: Sci Rep. 2023 Sep 12;13:15022. doi: 10.1038/s41598-023-42010-7 (PMC10497627; doi:10.1038/s41598-023-42010-7)
Supplement: Supplementary file 6 — Supplementary Table 5. [file 41598_2023_42010_MOESM6_ESM.xlsx]

## Sheet: Primer list
Supplemental Table 5. List of qPCR primers (forward and reverse)
Gene	Gene ID	Forward	Reverse
Acadl	11363	GGCGATTTCTGCCTGTGAGTTC	GCTGTCCACAAAAGCTCTGGTG
Acadm	11364	AGGATGACGGAGCAGCCAATGA	GCCGTTGATAACATACTCGTCAC
Actn2	11472	CACCTGGAGTTTGCCAAGAGAG	GCCTTGAACTGCTCATGTGCAG
Anp	230899	TACAGTGCGGTGTCCAACACAG	TGCTTCCTCAGTCTGCTCACTC
Bnp	18158	TCCTAGCCAGTCTCCAGAGCAA	GGTCCTTCAAGAGCTGTCTCTG
CD31	18613	CCAAAGCCAGTAGCATCATGGTC	GGATGGTGAAGTTGGCTACAGG
CD36	12491	GGACATTGAGATTCTTTTCCTCTG	GCAAAGGCATTGGCTGGAAGAAC
Hey1	15213	CCAACGACATCGTCCCAGGTTT	CTGCTTCTCAAAGGCACTGGGT
Hey2	15214	TGAAGATGCTCCAGGCTACAGG	CCTTCCACTGAGCTTAGGTACC
Myh6	17888	GCTGGAAGATGAGTGCTCAGAG	CCAGCCATCTCCTCTGTTAGGT
Myh7	140781	GAAGGAGAAGAGCGAGTTCAAG	GGCACATCTTCTCCAGGTTAG
Notch3	18131	GGTAGTCACTGTGAACACGAGG	CAACTGTCACCAGCATAGCCAG
PDGFRb	18596	AACCCCCTTACAGCTGTCCT	TAATCCCGTCAGCATCTTCC
Pdk4	27273	GTCGAGCATCAAGAAAACCGTCC	GCGGTCAGTAATCCTCAGAGGA
PPARγ	19016	GTACTGTCGGTTTCAGAAGTGCC	ATCTCCGCCAACAGCTTCTCCT
Ttn2	72309	GAGGAGAACAGGAGGAAGGC	TGTCTCTTCCCACTCTTCGC
